# Supplementary material for: Development of a ferroptosis-based model to predict prognosis, tumor microenvironment, and drug response for lung adenocarcinoma with weighted genes co-expression network analysis
Source: Front Pharmacol. 2022 Nov 17;13:1072589. doi: 10.3389/fphar.2022.1072589 (PMC9712758; doi:10.3389/fphar.2022.1072589)
Supplement: Supplementary file 1 [file DataSheet3.CSV]

sample	Camptothecin_1003	Vinblastine_1004	Cisplatin_1005	Cytarabine_1006	Docetaxel_1007	Gefitinib_1010	Navitoclax_1011	Vorinostat_1012	Nilotinib_1013	Olaparib_1017	Axitinib_1021	AZD7762_1022	SB216763_1025	KU-55933_1030	Afatinib_1032	Staurosporine_1034	PLX-4720_1036	NU7441_1038	Doramapimod_1042	Wee1 Inhibitor_1046	Nutlin-3a (-)_1047	Mirin_1048	PD173074_1049	ZM447439_1050	Alisertib_1051	RO-3306_1052	MK-2206_1053	Palbociclib_1054	Dactolisib_1057	Pictilisib_1058	AZD8055_1059	PD0325901_1060	Obatoclax Mesylate_1068	5-Fluorouracil_1073	Dasatinib_1079	Paclitaxel_1080	Crizotinib_1083	Rapamycin_1084	Sorafenib_1085	BI-2536_1086	Irinotecan_1088	Oxaliplatin_1089	BMS-536924_1091	GSK1904529A_1093	Tozasertib_1096	PF-4708671_1129	PRIMA-1MET_1131	Erlotinib_1168	Niraparib_1177
TCGA_05_4250_01A	0.085806103	0.029102892	28.6418281	7.827890637	0.015914355	35.36926703	15.39664892	4.216021325	53.48193142	172.4942151	30.11602097	1.126658329	193.9809383	91.24465791	9.585033241	0.060997787	127.6781081	15.72698321	156.3654583	8.321179453	320.5066888	130.3210287	128.5170863	25.98066414	11.08939566	22.43266972	61.57135175	45.03035209	0.207993683	7.244507243	0.87189534	1.004925459	2.879850272	82.50948803	1.838593301	0.115956913	32.98025203	0.217103999	25.84317255	1.229773248	18.22676689	60.81671383	9.843330623	134.0761815	21.93450729	84.56273396	70.37014339	17.28286342	162.7239679
TCGA_64_5774_01A	0.039063217	0.031099562	11.92777549	4.003434934	0.012752942	21.98416441	2.568433768	3.414162121	43.57243348	65.54415764	24.87708998	1.818135202	468.6605209	105.960527	5.610186917	0.082264506	125.2751579	17.05768906	97.29725421	4.712799595	55.91315352	86.91633863	48.89543666	22.19034667	7.266155038	20.65460913	23.28406965	35.68965124	0.20308148	4.79453447	0.905312176	2.634856788	3.485640416	107.1723063	11.44679217	0.070128305	24.98727935	0.098029189	9.220839684	0.683962384	5.607324162	26.74987813	9.675829757	58.97254554	14.39479384	71.49831052	66.75741336	16.97090847	67.10999224
TCGA_44_A4SU_01A	0.088785799	0.063121025	40.09816547	10.49793899	0.021896216	22.72544399	5.074631517	4.770592616	51.58729814	83.01086979	19.39720952	1.230075982	225.1313666	94.10607463	3.237749083	0.042292213	72.63185126	15.09838654	76.53580626	14.82953074	102.5324978	122.0557675	61.0853467	15.04205724	14.6421783	22.5098045	11.49780442	37.74732495	0.243506038	3.433969808	0.83165808	2.329414379	5.497903411	200.1059742	4.309697038	0.161435946	29.21668547	0.121741071	18.02106811	2.107866378	11.02724644	51.82912802	9.837269941	75.59143534	18.85953325	37.97584878	63.91951962	15.79150437	77.12840023
TCGA_78_7163_01A	0.26966715	0.107531469	440.688713	27.43661934	0.018425423	41.20412895	18.56023666	13.47391282	114.0072597	276.8963788	33.23184209	6.417141148	414.3799684	107.0984177	5.810830856	0.248720574	165.5971665	18.75674746	113.0309997	57.8949138	298.7644255	455.9071776	237.2458212	30.11065424	46.51044415	22.12235118	20.57267606	62.75949165	0.146537247	5.282302623	0.936154665	3.668614229	13.16895537	578.1588221	22.23473651	0.141305642	57.88848432	0.176172736	28.33255567	2.860042675	45.40413342	68.43577971	12.54056382	121.0102811	33.21913434	56.9531871	364.2530162	26.79765642	276.6104721
TCGA_78_7535_01A	0.092124472	0.061425099	35.8702034	21.20606692	0.01419158	30.60332347	9.626485695	4.715693115	80.04178881	124.4537456	24.20214743	0.76687155	376.0204435	89.3824578	4.756524978	0.046990731	99.71595587	16.35539727	107.4638414	24.14926449	377.04847	154.6221785	166.7239209	16.93462674	15.72565972	22.56721508	26.19793545	64.81934816	0.248202194	5.094820474	0.849551916	1.973960192	4.71664316	106.6299223	6.418811766	0.160770441	35.93490521	0.2631223	24.93494619	1.541872571	10.52202351	63.16674834	9.411771075	131.8043244	26.53263712	39.3875897	164.124904	12.39747705	122.6983213
TCGA_49_4507_01A	0.080369863	0.011884915	18.02352497	3.709662317	0.00325762	23.14635676	48.40925791	5.064864274	42.85687023	99.07225146	37.78194677	0.432753971	257.6756581	87.82749319	7.928232928	0.030373922	91.79032846	16.74057808	156.9925685	8.429145074	146.0970124	67.82531585	161.8626568	33.56912744	2.85484998	25.68514728	21.56820562	22.60499128	0.111614984	2.414353596	0.719594357	1.01892075	2.420421267	18.66073309	1.294916072	0.030061472	32.65270353	0.079870594	21.3123771	1.909152182	10.52540747	44.10564231	5.912202244	71.66929841	35.33935896	59.96086178	163.0409666	7.892410744	78.84640942
TCGA_J2_A4AD_01A	0.51270062	0.046984159	121.1402527	15.7342917	0.016111584	14.82718018	15.0333399	5.927603728	38.50401099	136.3824515	29.39401509	1.471588439	262.1321416	96.55047227	2.052765608	0.03555481	129.0433749	16.13978089	107.8741603	9.755542445	391.4418769	119.3485316	76.12212932	18.47680354	15.31762755	21.79322608	19.56772318	50.53764809	0.265291279	2.848714779	0.910246274	5.493670463	6.299027524	357.5099064	2.699481334	0.092245056	50.61097496	0.104854467	27.8129962	0.782090841	51.9850216	281.7021605	12.47525457	53.39187149	20.84394237	72.81629655	96.08586521	8.309207314	118.3743046
TCGA_55_A48Y_01A	0.097385884	0.011590535	17.07642651	3.730554033	0.005685373	18.61455594	6.485686761	3.433663455	41.84255201	49.60187148	28.39759616	0.896521078	184.477102	83.35401195	4.827450768	0.023038726	49.84566824	12.80850613	83.97608449	6.525705343	39.33919187	83.70390465	47.94955315	17.7431254	4.696719934	19.98404839	17.36445837	32.8210342	0.176376942	3.043923419	0.920728722	1.846087039	3.0657378	108.580949	5.782942452	0.044439932	22.82624566	0.131046933	15.04682276	0.610918376	11.76589307	26.54069468	5.285663995	66.32565142	17.36744526	57.97581393	147.9831949	5.636633391	68.67873679
TCGA_95_8494_01A	0.075795321	0.018484891	49.90540847	12.21434034	0.006231351	27.59880084	7.369726446	3.240929014	42.21195049	235.1990122	22.64854616	0.701158161	298.7901059	92.72369791	6.747545418	0.073759848	122.3101753	15.99844798	137.9064861	6.342946766	437.6297929	123.0985937	203.6884886	22.95724738	8.163103024	21.23386792	24.16159819	27.16869199	0.277559483	4.074008908	0.823802999	1.46118524	4.148818966	71.78755953	2.021294237	0.030105086	25.01697082	0.152592671	24.11236136	1.580246463	21.02726803	70.88555087	8.534742512	101.0505497	18.92165861	41.30864574	107.1864366	15.70417566	205.7223055
TCGA_55_7726_01A	0.453353938	0.029947307	35.87120579	16.46620526	0.008513366	19.0001777	15.3057365	8.195971946	71.4336104	122.7302838	27.7333293	0.896781212	149.2328103	68.58732241	7.092627304	0.014893443	70.99140844	9.155458908	100.439279	7.803938915	359.353379	175.6191495	72.77205656	13.52574867	3.15126875	16.7706259	52.98762891	110.2214263	0.57640439	8.010985163	0.914560427	0.955680607	2.01470249	523.2495026	0.800947978	0.057751717	38.87356638	0.325292338	30.38876363	0.254044055	46.47652147	187.5359271	7.696330719	98.29288695	14.02237796	88.18499818	285.2267987	7.344652155	166.0796736
TCGA_49_4490_01A	0.356397878	0.073695414	101.7508707	20.09218823	0.015420559	23.56325207	26.31319876	6.823339795	100.1265232	148.2448679	20.22496482	1.168591662	207.9978891	86.50194583	3.716470071	0.030659964	105.1396746	14.08230669	116.4146234	20.49292206	293.9753654	140.7623021	87.06073423	18.51188604	7.37706525	22.54916502	21.90989448	40.34003191	0.402421273	4.643355066	0.80130881	2.294063606	5.568192702	269.153567	2.98071873	0.172397775	33.85379225	0.202889728	24.65036681	1.954354616	48.16222289	112.7826378	10.09584076	91.99748354	19.98249326	38.26488999	137.3321385	12.44835362	156.1514781
TCGA_J2_8194_01A	0.056431808	0.007433898	16.83016681	1.706535712	0.004856584	15.4450197	6.783703401	3.109952853	14.47279502	39.12867542	19.78508199	0.924751799	135.2755978	88.8340867	3.788650093	0.028477035	55.31014701	13.3636486	83.84392348	4.377752654	24.78449772	78.04935499	31.08897888	19.15863413	3.961675789	19.22906441	8.339535494	17.03240755	0.100393682	2.033279334	0.780124274	1.012532095	3.823197429	46.12136189	6.820843898	0.014852602	15.9440938	0.057667071	6.530495896	1.601167119	9.300898673	28.60889983	3.760165098	49.27487995	20.10094424	39.43437651	106.170367	10.71368942	37.1876478
TCGA_55_8299_01A	0.02431194	0.005467077	5.355560405	1.17858053	0.003842046	16.04702585	4.540033015	3.438491115	15.87235818	30.81238129	16.951298	0.540173331	93.57094225	73.25388088	5.062874615	0.012420012	27.45234298	10.83476333	87.90587723	3.71015474	14.42720872	45.86917889	23.07654418	13.81168915	0.963191353	18.57381935	12.4389553	14.36705082	0.092674284	1.922214485	0.646947467	0.630263812	2.003107307	22.67761445	1.020121146	0.020923493	11.36091038	0.044324634	7.591892788	1.588915152	3.44439929	19.59160601	3.367032705	45.31052012	12.18772813	38.37551139	33.65447039	9.225816912	29.79200706
TCGA_55_A48Z_01A	0.073808529	0.075386786	35.24991518	8.764203339	0.020846664	27.4636003	3.622347023	5.11734146	40.5191182	81.98488645	16.34915915	1.003924543	198.7128915	91.66978693	3.899409895	0.042890499	105.3475294	14.83408305	89.50940127	13.25919766	152.1707785	151.9888844	90.41697654	15.18789562	8.810851593	21.0978713	15.66127533	89.55481919	0.269939015	3.399365512	0.80377207	3.386250106	6.188358813	105.8150008	3.001585255	0.104529542	22.21292379	0.122447533	19.4888543	1.357768153	11.42154527	37.92248853	14.46389651	86.18314966	13.14872866	37.71999885	62.87595077	20.80643997	71.91872844
TCGA_83_5908_01A	0.025256334	0.009197083	4.931056336	2.400748254	0.005137795	20.54140819	2.402459937	4.004835654	34.91720246	65.42105899	19.77460705	0.526026372	170.7248034	84.40255178	5.971397261	0.027238631	54.44392269	14.87294258	141.723479	4.144403964	275.8951002	98.69320694	41.35818935	14.16977401	3.389936414	20.5783257	32.44936886	41.61389849	0.194238561	4.68751893	0.839731637	0.894982319	3.985981597	67.18086833	1.810289264	0.02102221	11.87012182	0.096777427	15.7333399	1.306471548	4.236562804	34.11238948	5.040236057	65.50406171	11.45479713	50.95446202	84.43191972	14.62862584	78.07747553
TCGA_78_7146_01A	0.099934293	0.018404137	27.15484238	4.90469799	0.005855888	18.19040912	24.78562391	3.464988504	34.97224662	142.321056	52.76339936	0.520147364	276.7895907	103.9877506	4.575916335	0.054291921	142.9638386	18.83460837	153.0279467	2.917118789	507.667173	183.5908572	85.68184027	29.64223035	12.17716162	25.14877012	17.21820159	70.42450667	0.161903608	2.308939857	1.1524158	1.361205684	4.978714254	121.3772218	1.035911415	0.015339925	22.29811218	0.146941125	21.5401824	1.084549029	25.55275149	120.2406804	4.282538433	87.5583146	35.87576291	144.1053539	158.2958494	13.48026569	152.6278772
TCGA_55_7570_01A	0.109223321	0.003933313	18.86630993	1.227073839	0.002643105	17.95846219	1.134622625	2.77257049	14.59934649	47.93064919	14.56093465	0.554370181	308.4355635	88.38566243	6.328112923	0.034830103	41.03842321	12.29112473	99.48771803	2.567859311	238.2266809	62.23259253	12.89761088	17.28013806	1.384872364	14.81626181	20.76742195	9.528530711	0.124154446	4.995683072	0.998279673	1.590164736	2.125884117	78.58719317	10.24603548	0.008369258	18.65097372	0.031964613	7.38979354	0.096961807	12.92714908	38.93488354	6.841483149	31.89256653	4.592568179	51.77948531	186.9916348	12.77681265	47.84863174
TCGA_50_5072_01A	0.068300016	0.006184459	15.09219953	1.426994359	0.003697425	16.43841683	13.01930794	4.639962905	39.33847554	59.29219532	21.47488788	0.706436341	175.3796103	83.50446886	5.601345405	0.043480339	72.84498136	13.62914369	124.4807418	3.76709703	47.34236965	65.18776028	43.7809221	18.94511808	2.063323572	18.83740852	28.68285548	25.72833762	0.216494857	3.6457797	0.969154127	1.397534101	2.837763849	25.39348028	7.749181082	0.036067282	18.94960388	0.095086717	11.0290774	0.500113526	9.316546705	29.76731135	4.674003445	33.70072578	12.52455737	55.40349815	278.267985	7.302929452	70.79168871
TCGA_91_8499_01A	0.024713621	0.003720672	3.772311112	1.473334893	0.002862308	24.58871122	0.381596844	2.120276386	5.72419926	21.17844993	11.87669793	0.57311178	224.1913783	100.5904564	4.433433965	0.021232972	52.71540329	14.01586731	82.12126022	1.626744093	163.4317989	85.09961645	9.225733737	17.0567575	0.514718022	17.64492344	8.591145104	18.43241486	0.179087841	4.618826162	0.653442808	4.356156967	1.853864607	55.11228194	5.094616187	0.006952825	18.71731476	0.057894316	6.201614472	0.133373077	1.87194772	16.69586758	10.24862625	20.30249843	2.989329025	55.82303373	76.90672492	11.16366707	27.18441481
TCGA_49_AAQV_01A	0.034563828	0.026691584	13.2713015	5.434727335	0.009167325	20.23039381	11.59006184	3.996432619	33.09816968	85.91766212	14.11749193	0.923914279	200.5196969	90.352406	3.751938171	0.102334577	86.93958327	16.482549	100.739793	9.690470322	129.2609628	104.3393519	96.9685363	18.34063508	13.23017783	21.86121304	13.616072	36.42664558	0.211241632	4.841268509	0.799060812	2.628608197	5.620157777	81.26276121	15.19760359	0.051784855	32.97162298	0.077048996	13.71886488	2.972226304	5.553999471	37.94927016	14.67651649	53.97318945	19.22586123	29.61624855	77.057323	15.72027993	67.32293747
TCGA_91_6829_01A	0.199080995	0.015636094	23.72544915	7.751068875	0.008223021	18.96300698	4.092027908	3.264433157	31.92602403	43.3751544	18.48830567	1.076155699	148.0855374	83.90235508	6.169272148	0.018480679	63.93154293	11.66053088	83.03415365	5.886301629	160.7766847	102.0567548	15.02702087	11.86427416	5.773063869	17.36033557	15.30901999	80.03323961	0.18194497	2.992287849	0.817354311	3.396279876	3.864788445	233.2471394	1.109057533	0.038559684	26.91933867	0.088386832	12.51443608	0.407791813	28.40524577	118.5479857	4.999372797	57.29674817	8.096742554	61.59675317	128.4513818	17.36658768	102.4587488
TCGA_78_7145_01A	0.123306219	0.053547113	38.96013056	9.241957982	0.022711074	51.15558998	15.93718723	6.005878077	89.12590358	133.9781273	30.0921336	1.281581925	189.6380935	90.65602541	11.26642726	0.097139339	252.8605124	15.04754029	106.0586301	7.982770133	403.6924837	213.2133165	93.30415733	22.99260244	14.64240623	21.46260305	56.91154897	140.8827738	0.63717871	10.76687399	0.856869333	2.984731547	5.802078229	258.0579681	7.015690952	0.215723937	34.37442742	0.215255791	31.84141751	1.021462373	28.96717053	107.9213328	13.81226431	141.6270981	25.02905658	79.9128355	151.90101	19.00145181	158.4588296
TCGA_69_7973_01A	0.045106164	0.014243392	8.855152775	2.654221773	0.009436725	27.77751536	1.973106398	2.65329147	27.22035646	40.20661243	17.46883748	2.068050274	275.2340495	99.42019826	8.12310769	0.062687393	93.79568243	15.89146153	86.92230404	6.004218471	49.89141898	107.1300729	27.78402296	17.42838699	8.176800285	20.09135048	10.43142316	20.9783821	0.116341239	3.059684748	0.822406611	2.509781368	5.379748118	83.29067768	13.86765349	0.041365084	18.8211477	0.068398853	7.29241849	0.746199493	5.53124799	15.48059438	7.079206733	50.98427331	11.73603553	59.01333026	103.9423801	24.33028434	43.60694028
TCGA_80_5611_01A	0.090334959	0.017995103	14.35731277	5.855926006	0.006830573	22.61997004	18.97721376	7.573820293	19.25297353	87.62833095	22.02921036	0.567839516	239.3750322	97.35237797	3.841895883	0.064122167	94.99070535	18.53738998	125.8186369	4.293009054	195.7893031	153.2612689	46.093451	19.81574599	9.454119441	23.74932246	17.55443655	56.44200431	0.222613873	4.407095393	0.76353973	4.880250224	6.305927998	53.78602646	6.555087405	0.023083218	27.41789498	0.065840025	8.758999489	2.375852687	13.47808245	45.85508512	20.42368983	41.18776527	21.85447166	47.11888148	88.58203406	10.82936573	62.15294968
TCGA_91_6849_01A	0.122021654	0.03194959	30.43332022	6.409655959	0.012535003	22.14851459	19.87684244	5.673024325	38.19758635	70.21633124	25.52518458	1.663581536	131.1354685	82.92404589	5.860691777	0.053806126	76.2104741	12.79264809	75.69324529	14.26801006	50.81506298	135.2781639	70.95677101	21.29748422	10.36867019	20.13849604	14.51366264	37.55550782	0.144408644	3.713035121	0.721537423	1.432249767	5.363189564	89.28784119	12.93463258	0.081179258	38.07021756	0.065757908	14.45887866	2.707885456	19.98780677	48.26648884	7.380142506	91.83031912	33.2122637	42.68532545	91.02658207	10.62958942	64.86474877
TCGA_49_AAR9_01A	0.354594115	0.070789386	81.17003648	14.60331647	0.013180825	28.86074517	29.99939334	13.55928505	169.9350123	216.1469258	74.7375022	1.881931349	1387.089934	121.54397	8.279838133	0.094608397	248.1283532	25.37461094	234.3810819	12.00072602	621.4825985	325.678562	243.2570927	43.44481	49.91838154	27.50211762	176.6926649	105.3192813	0.552591071	7.668058554	1.431117028	2.102460623	11.72138589	189.985806	5.417672467	0.108476992	119.7789059	0.292551698	35.62710139	1.084434872	58.91895689	203.2115939	7.177720044	184.2010607	54.73325787	128.538175	892.397936	15.73140031	424.0648401
TCGA_75_6214_01A	0.220057544	0.03094458	55.97789528	7.604021136	0.007000225	4.026575665	14.17821057	5.082116624	97.98520842	100.2846549	43.4702875	0.451018186	318.8168444	92.80701025	1.879980435	0.03126641	138.4763837	16.85950175	182.040368	5.831328663	378.6908676	83.42244789	129.4151113	21.81786396	2.623793279	23.19973096	76.18030457	85.81518405	0.414971821	4.404822161	1.356346144	0.656563496	2.847206853	111.3195884	0.861677511	0.053583935	26.50571742	0.25213679	25.35850029	0.522373986	26.73159502	93.73890855	4.326228033	72.47184124	31.3725003	92.82421269	245.5764333	2.272284638	135.1864443
TCGA_73_4676_01A	0.313520249	0.043043863	42.43541063	26.70640504	0.014385256	20.336886	28.11222477	5.758361307	78.1200319	223.4876134	25.63474633	2.5357093	190.7719748	83.33411257	5.950763187	0.121752399	207.4656527	14.88742903	134.3637316	20.90438347	481.8915887	261.8666898	190.6745048	21.77397041	16.93540915	19.07252387	38.41459087	91.30655065	0.263550421	5.35409687	0.728074985	4.66304138	6.095279817	418.9967183	11.08876839	0.107276619	49.71379463	0.147216601	30.36832691	0.790120168	51.05275507	268.6524258	12.38059617	176.6090704	21.84027758	67.66548485	253.0368858	9.870900977	213.4829371
TCGA_55_6982_01A	0.35390321	0.18247282	92.29310136	20.56382155	0.043544769	41.73734271	12.71792342	9.46776629	96.9631677	127.8181459	28.52444229	2.79997875	159.4463476	80.02686394	10.98377045	0.086849974	147.1296696	13.73270522	109.0620517	38.68947247	352.5692889	365.9967275	109.3525686	20.67600823	25.67611612	20.48619264	63.02278399	136.5596314	0.559683689	10.44772538	0.843724852	3.87442205	7.427193766	602.0322855	5.829373956	0.515328576	65.91188781	0.297915199	43.89223629	1.707158824	48.03055388	131.2144716	12.72692208	152.4874205	22.6603314	45.87194067	231.678314	20.59857427	167.2422362
TCGA_4B_A93V_01A	0.021990122	0.008332418	4.397349183	2.133245228	0.003009321	13.94215915	2.872896723	1.882192589	9.470179915	31.1326063	30.07301037	0.444864225	318.6001432	100.3331433	4.514463478	0.039244224	49.96229498	18.53963014	104.2899263	2.773290047	27.44244416	86.98955473	45.14088886	32.85285674	10.24220966	23.52661252	7.712866006	12.73140601	0.065654486	2.434769494	0.753948693	0.823003301	2.801742836	47.05596364	11.34412213	0.017540757	20.1439918	0.047605237	8.769759737	1.49544729	2.896575738	13.04349605	5.231291142	46.33855428	38.87277268	57.8531761	58.4923462	9.721640336	35.64537075
TCGA_62_A46Y_01A	0.050846708	0.020354845	25.9781934	5.817433702	0.009766414	19.95212246	4.75057924	4.462977011	26.55904982	102.9439024	17.34905788	0.957404627	129.1716769	85.33891216	3.592682691	0.054954779	80.70264856	14.26235108	93.92925689	8.129210667	127.6325085	89.12840344	70.63542097	17.06663261	3.349433511	19.40773853	16.91933284	24.57650835	0.123178979	2.858640979	0.695175264	1.07947789	4.541001589	71.09879143	5.068958626	0.04457904	15.00037295	0.086373405	10.75920104	1.5378188	7.270636439	25.52441925	7.561331189	74.71196249	13.48373746	36.15310602	51.91680747	11.13935708	76.34749777
TCGA_78_7160_01A	0.082004065	0.008141186	17.98259046	1.705231896	0.005095829	10.90793938	4.230922334	2.904505582	22.57729653	44.02044923	15.11025895	0.674158132	69.35371498	75.06662863	2.575939827	0.029195478	45.37857059	11.13104801	67.03795843	4.355290931	30.63667507	90.36932893	27.6752011	14.01588302	1.963348142	17.4129998	6.597009241	22.0437217	0.086135435	1.798535432	0.723123553	1.013908064	4.215614715	55.70139811	4.266370287	0.028373927	13.13008199	0.057772859	7.279751635	1.570547525	10.95828227	32.37564005	3.814720462	55.4493804	11.43116192	35.54794026	120.4104316	5.838681132	39.21067286
TCGA_50_5051_01A	0.084756465	0.032612401	26.2041648	4.974131021	0.008511336	36.84156824	5.240664407	3.145452146	31.51846106	70.68206843	27.81442777	1.363841654	307.3329151	101.0325431	10.26442171	0.068333414	125.9788753	17.33633125	102.1072591	7.072163599	43.00537517	119.9840082	111.4728677	27.83476162	16.13435047	22.59026676	17.88869738	21.86567763	0.090177482	3.442097633	0.895942737	2.245199033	4.848253017	106.3754459	20.92793731	0.066412311	32.05580016	0.108471278	12.98810192	1.262202661	10.53741406	32.96065838	7.052802478	74.19723905	31.90631581	70.29143987	170.8111264	20.87067803	62.08879547
TCGA_78_7161_01A	0.077603093	0.038627469	22.50572318	6.819175666	0.019174837	32.96268484	17.63902297	5.874624465	61.3017586	65.81950342	22.02078393	2.295034171	320.2282779	104.3743445	7.753359538	0.064713083	108.6000132	15.70010849	86.8767646	10.82510775	64.66115024	125.6357114	73.61929064	24.63223521	18.45955259	21.92039893	25.84655622	35.34712724	0.34380833	5.147120838	0.958093274	3.179589407	4.023134184	150.2539656	13.58332847	0.160601146	36.87845777	0.151641235	16.66579692	0.900018243	9.173989752	45.07564487	8.886043934	72.28920447	20.36968029	61.59284717	159.9887752	25.01973478	63.25555553
TCGA_44_8120_01A	0.389600868	0.025301836	60.14869739	15.0708447	0.014681714	23.72853249	8.327070881	4.71208619	46.00391929	109.0850306	21.59717704	2.186472684	230.4783928	90.5985463	6.363942154	0.037986562	87.20357002	13.14638123	80.20586199	13.94625818	161.4599593	130.6640951	40.75781198	16.84731956	20.13281105	19.71928637	20.73423139	40.97179974	0.211689034	3.567028036	0.766327602	3.715571731	5.477004206	280.0398324	2.341702407	0.069321319	48.19723181	0.082103787	18.99919518	1.726092042	51.39939532	231.7533957	7.193737867	90.52167786	15.92517209	43.82165674	110.7011832	16.49595914	109.982265
TCGA_91_6830_01A	0.211095558	0.047343853	82.19818023	15.44133495	0.023693633	31.39600389	7.045337453	5.982334786	47.25967504	99.00674581	21.16573763	2.294321099	100.9535337	84.01875393	9.594061963	0.071310159	87.16996099	12.18527735	90.77650475	11.32534017	99.69940004	129.810139	79.6026818	17.28945464	7.66004034	18.4329774	22.01366967	69.62865699	0.268455521	4.714837759	0.806514544	2.34989155	4.115514189	161.1388158	2.573201619	0.149177814	37.20198687	0.139278232	18.91586548	1.401047252	33.67771456	79.2625718	8.867356778	81.46264961	16.81282265	59.42035873	131.7745539	14.07181126	104.903216
TCGA_50_5068_01A	0.047040444	0.012225127	9.4986945	3.867005836	0.006431453	42.52469444	16.0822	4.853727223	12.34403963	64.74768908	19.09610636	0.656039996	101.7528067	77.25847458	12.90861818	0.031830263	127.0325069	11.69986368	93.10236835	9.129959256	194.1965764	138.7805682	105.789991	26.56313586	8.275308103	17.99221542	47.64799612	23.82476213	0.109245149	6.982655434	0.49480294	1.784490046	2.256178024	96.51477019	3.315103623	0.040572973	39.96837744	0.039853435	14.57003653	0.772549174	6.228228545	36.05437303	20.52924936	70.83970491	15.16022855	39.81585645	85.18451648	10.62919855	52.3386471
TCGA_44_7669_01A	0.037718127	0.007064931	6.273074171	1.993760758	0.005631288	23.68753346	0.539889146	2.028384273	10.15908773	19.66387802	12.54071015	0.894449517	163.1900633	82.70661393	8.926838826	0.03887465	57.56179814	11.64920996	73.06836358	1.615791008	144.9979191	89.15800525	18.51479308	11.16930677	1.291584113	14.60059936	20.10475059	29.86065933	0.207672422	8.53999535	0.771794505	2.687889016	2.508088223	65.62300424	17.26640182	0.018272221	15.43104123	0.073582983	3.923238567	0.401782983	6.435495511	25.2176976	5.344735406	24.47901564	4.807578861	44.17512928	107.4376429	11.26783038	31.05395579
TCGA_50_5939_01A	0.086969086	0.009994478	28.63943715	5.096598029	0.004274075	18.23980449	27.69856457	9.229540739	59.88117725	96.46746497	25.75379013	0.70811879	148.0114231	75.99920937	4.950647285	0.022217959	73.19357501	12.31573494	105.5789719	7.708274001	110.5527712	86.39390797	68.68879953	18.16821793	2.755544717	18.94537238	23.56337603	50.25679165	0.186602227	2.642343678	0.8483833	0.752299502	3.632843442	43.83549129	0.905731313	0.027025714	26.44418742	0.136020593	18.87198533	1.475304486	15.83530006	51.19942503	3.358638094	92.94835082	19.85898727	63.41326566	214.9402056	7.931857615	86.85756172
TCGA_MP_A4TA_01A	0.062155675	0.011253977	14.50316027	3.173913419	0.005688817	15.04765714	2.562677088	4.321036893	20.80955757	83.30482785	20.14468833	0.604651129	234.5970685	96.14031806	5.910813819	0.044429473	57.36654386	17.80708168	137.420338	4.115642822	115.2344512	73.00154695	33.24989715	19.75393511	6.070161721	22.52978329	27.69155891	29.62311362	0.179850537	3.083760902	0.995941878	1.335602461	3.254331857	30.00888113	4.284846087	0.026273464	20.93808617	0.08313036	10.38989213	2.056287157	10.04682934	34.70438437	6.080135409	27.32617248	14.8677896	48.63821808	135.2570501	9.028930505	77.00033
TCGA_64_1677_01A	0.050337799	0.018410484	11.5856522	4.703847851	0.00606058	24.3320772	4.265000532	3.838044338	18.10617138	68.02292336	27.49376868	0.819139758	209.0013297	93.81560797	5.828334078	0.041101336	145.9981521	14.71288953	107.0527506	5.608248347	168.7583272	105.3567612	101.4148792	26.19404546	11.85308812	21.95763845	32.90487705	36.98878867	0.138303442	3.823929718	0.672979455	1.8697521	2.566170785	109.3757358	4.342971155	0.030721305	24.05080411	0.082820807	12.33677065	0.504143807	6.58646556	31.77077431	20.40359361	71.80146309	19.66150994	61.43476264	57.92874867	9.758707718	79.00998184
TCGA_44_2662_01A	0.142824045	0.031366754	24.8691717	10.49697652	0.011134726	21.28102493	9.630504771	6.145609099	44.87543743	140.6852709	27.608514	0.893589844	130.0781928	74.15482518	6.83736869	0.049271743	104.8114145	11.76333572	94.23579317	10.21748196	216.2275745	199.8815513	127.6041066	17.70241454	7.601529482	17.23264081	41.65879541	105.0029842	0.434678827	7.270621963	0.771516376	0.861477093	5.151490486	123.9844898	1.890603821	0.063599286	21.20326985	0.223863643	21.74524219	0.788456286	32.35925201	57.26963392	7.928267508	138.0567243	21.88486404	51.19519269	115.7488686	9.812896682	173.6101301
TCGA_55_8092_01A	0.043514419	0.011176124	7.348276477	1.915050224	0.00458898	13.92867465	1.82611792	2.955758293	16.57521234	46.62498671	23.00195207	0.375102389	138.9379474	80.97768964	5.200859599	0.015844902	64.35170113	12.24156291	76.70678026	3.507761983	63.01596047	58.33600946	20.2845519	17.07003994	1.378271941	19.13410941	10.00259111	18.10682865	0.092976473	1.777255832	0.790124788	0.641387623	2.039248287	22.89130773	1.431028115	0.025059911	10.27306085	0.043119083	10.75673067	1.295178372	5.97864874	12.31455892	4.647460955	43.81869908	17.71351602	46.12986551	46.20976967	8.162217094	35.79545849
TCGA_MP_A4TI_01A	0.027223024	0.005578907	7.731075798	1.307088972	0.004627041	27.61620949	3.591891343	3.400421396	15.89872805	37.31321081	17.21395886	0.200685316	96.94789889	77.25479653	6.346785471	0.012351031	38.42081468	12.09604439	101.9071621	2.414540671	40.2973151	50.36071578	32.73470832	14.4851043	0.984889076	19.99414777	21.53329077	13.07813577	0.100106399	2.659748467	0.657629842	0.324533445	1.698134464	18.84433613	0.246477239	0.021045753	13.59964935	0.073689624	10.13721932	1.836475324	4.834917595	17.67351875	4.472067997	56.88284995	14.50572829	36.61681353	35.59334714	13.85934968	32.08910937
TCGA_05_4418_01A	0.066145194	0.011337477	21.8972414	4.845712276	0.005027215	14.66789986	15.38439095	7.225587822	37.30923649	94.80542464	30.67179288	0.947912842	155.3640494	80.34755758	9.36054406	0.038167318	77.85134698	13.74467363	118.2463248	7.41881256	44.4171669	69.14822513	110.6269665	29.41759922	3.608517208	20.31440528	74.56182425	33.05505783	0.184392536	6.01682755	0.784557815	0.548524156	2.034803897	38.26701153	6.14903019	0.055089342	20.13284597	0.093034202	11.23511879	1.240421653	9.717469274	28.11541485	6.956303941	63.24436365	30.57096958	54.23835286	203.0060068	4.14910523	69.72584167
TCGA_55_6979_01A	0.044401375	0.0180579	9.705239978	3.351784968	0.008529365	15.31655535	4.319813216	3.21924467	28.567254	48.67351711	15.06882691	0.556866789	90.57718733	72.9367398	2.565065321	0.021580033	47.57920909	11.60106024	84.76159028	6.497069981	96.93575873	92.29223212	45.83393667	10.82001115	3.498238856	18.91322842	14.06567671	39.66107554	0.17711858	3.556345909	0.635548384	1.077342322	3.542622312	65.92726461	1.323426557	0.044253433	17.89745827	0.087639685	12.18812387	1.468783468	6.198337938	28.75202603	9.168565555	86.18672404	11.73506616	27.09657451	54.6079574	9.475835309	53.49588689
TCGA_35_4122_01A	0.078454838	0.050302976	18.90115537	8.414402991	0.010745648	47.70276352	19.24311891	5.812191927	36.60000916	145.8908951	29.03445094	0.669848324	114.2924323	76.29348303	22.64936295	0.080477448	194.1437818	12.99889496	126.1537215	9.638711417	245.1631264	160.5842014	192.7735742	31.42123559	13.34216437	20.85800989	83.57559925	109.6468344	0.267822355	12.16289884	0.594238497	2.439754919	2.338624546	109.7913711	2.213177516	0.162480841	56.97504877	0.149054529	24.7719756	0.856900576	14.60318311	64.05079363	25.02410618	113.1841163	28.71027331	59.55353069	118.600199	9.233134154	164.4482051
TCGA_49_AARE_01A	0.056244352	0.023480188	16.50578817	5.678344876	0.00695662	21.51882487	6.994841781	3.630570295	23.83959733	56.55865503	32.3118819	0.684974089	274.594622	101.9158978	3.530909332	0.054506629	83.72052419	19.07266542	106.6129503	7.171242506	90.43709699	143.2168821	88.61225297	23.89919199	10.40056809	27.11074397	15.53445281	43.56895735	0.125102404	2.292026465	0.866789061	2.16953439	5.957173111	115.3112128	7.448944726	0.040119394	39.86210266	0.091811004	14.76235893	1.844368104	6.762816725	32.20670969	11.30364782	65.43486801	34.00393498	50.94455762	82.07303756	11.84335838	74.08231256
TCGA_69_7980_01A	0.098370371	0.017999345	33.40732383	4.877052605	0.010398111	31.48095542	4.011422001	4.392822151	59.54407514	64.36751306	32.31128443	0.831667243	253.1190889	105.982083	6.641224696	0.041140623	74.02257763	18.19607209	106.1470914	5.269445053	72.17639454	71.54832604	32.79290396	21.16599617	6.107859824	25.16214383	17.69847035	41.04917195	0.227401958	3.212121974	0.865143633	1.311795002	6.168650689	127.3044631	3.003959523	0.057097481	34.6181534	0.161578255	16.26666599	2.528461056	15.44708466	42.66322877	5.033651453	96.0429418	21.62122697	50.14631324	90.40718182	22.8143044	82.13094218
TCGA_69_8253_01A	0.083763562	0.016448467	42.75989646	5.331943239	0.007390071	16.92592233	11.8241461	4.889697757	57.64936319	86.96319888	25.94020478	1.324164896	191.0744846	93.40368462	4.212314609	0.039600796	119.5821028	16.64033757	110.4977276	10.26724724	66.63502867	142.1722303	123.1192703	24.52676866	9.000363927	23.9147489	18.14335877	36.64398149	0.141473548	2.828028816	0.883292975	0.508323894	5.287121095	65.49980577	11.84760293	0.059644728	30.27437526	0.109384481	18.87044065	2.681626702	15.50440996	38.79770166	3.372969073	94.8133361	29.2737173	49.34042419	110.8389163	10.87579822	73.8977364
TCGA_95_7947_01A	0.091800078	0.0185877	13.48830347	7.774485325	0.005898141	5.596681538	3.563314535	3.022217773	22.17199455	50.89622571	16.23653982	0.956825273	131.5815766	86.17365336	0.500270781	0.054740445	64.17124087	14.44992686	71.921894	4.803761368	199.2266601	146.6120394	37.59672821	9.196663626	4.692010293	19.61472797	2.017503112	61.73589934	0.222659132	1.218618908	0.797269004	3.236322676	7.620730554	72.77337927	5.970398038	0.017161433	17.8338582	0.047536166	9.424383097	1.618075039	14.77916847	29.56381158	8.689495391	32.58229211	10.33036901	28.39241748	107.5176342	5.150314094	92.91441072
TCGA_62_8394_01A	0.109958197	0.055617613	29.04610145	12.43066825	0.015057999	24.66480613	6.193273207	7.541634631	70.66814759	79.70942109	18.11704787	2.547642409	318.7924323	96.19616227	5.150683006	0.094205851	84.00680727	18.45430256	137.4827081	18.70857133	617.8481173	159.0233626	72.57380963	15.84863842	8.690151812	24.12887313	29.85124348	114.8315784	0.728180371	7.329623361	0.960494224	6.079345271	6.329571775	178.1135128	6.316442312	0.074088764	30.65424705	0.178446574	18.22688792	1.728054646	14.46846926	46.06758488	18.50319221	68.99030293	13.89781893	33.19696233	175.1625714	17.33163747	95.46605319
TCGA_49_AAR4_01A	0.042494616	0.028791561	16.19649659	5.069657501	0.013089172	25.26467162	4.218653883	3.414522545	37.81715189	76.55386435	19.73141225	0.83447919	194.131492	88.55283765	3.730351686	0.030228259	71.59151511	15.34579432	96.28030023	9.124253771	132.8498528	89.34397635	74.79144238	16.14840132	4.906061842	22.3737874	27.70108374	30.43904989	0.208263423	4.641152001	0.773902628	1.421762745	3.516520991	151.6422882	1.565705608	0.09896857	30.82764036	0.105905424	19.7033166	2.034329793	5.606607636	43.02624586	10.40733738	89.93893027	21.66198754	35.2659933	50.78420743	13.17813241	66.75582358
TCGA_38_4625_01A	0.04382689	0.011005196	7.144539328	3.537716962	0.004274954	29.27784367	3.421373347	2.705567561	17.99360536	73.28371795	21.21633	0.273908263	153.2252263	82.75857716	11.60515794	0.06388705	55.08529355	13.66382669	132.7804405	2.077590659	286.9838243	102.0322507	53.64214372	19.59244346	5.406593667	20.43347914	31.35854204	37.12484172	0.121574506	4.396411177	0.649221369	0.895551239	2.14877125	34.37904028	2.065729408	0.016820079	17.38629689	0.0658797	14.74940661	0.813063946	7.984677037	27.40770851	9.039676831	55.5198691	16.02436408	64.21961315	42.81321657	14.9318071	75.04156787
TCGA_71_8520_01A	0.11856419	0.036553663	30.54502827	6.180346657	0.018134273	28.42163437	16.06552551	4.768194665	70.58949562	123.2499979	15.45932307	1.454444937	211.1592013	85.64233742	6.777624009	0.057911423	90.4935822	13.74868687	103.693991	10.83157616	248.0377779	181.3876554	53.39289352	14.19596282	12.9450744	17.9600068	21.25512313	59.60153277	0.206890484	4.39565847	0.901094027	1.730731448	7.222625094	130.809318	4.511732575	0.127068207	25.63873639	0.074757432	21.45878262	1.209180928	19.53229027	73.27936144	12.0311132	95.86008035	10.3995252	31.69691774	93.33087747	26.84646079	102.0570727
TCGA_86_7711_01A	0.255997247	0.015828744	18.1307264	14.89820189	0.004785736	10.32086246	25.03005891	5.55194459	32.09557443	106.0923042	29.50470887	0.764425145	190.870682	80.38914404	3.923685291	0.034065463	100.6521706	13.07705671	99.48100372	7.32719368	154.5989641	106.4217476	43.89189602	17.93070233	4.969547594	18.96356472	18.48121637	75.8288211	0.319162409	3.449190084	0.859597187	3.99913482	4.501361681	100.2613151	3.152913259	0.026403488	35.05354988	0.067933125	9.441883572	1.00695381	39.55149255	124.5421586	6.625029832	87.87331653	27.38308675	52.80400548	251.7992902	7.125282317	145.3369196
TCGA_78_7149_01A	0.145854156	0.025986706	48.51777697	6.05977118	0.011525869	20.39514969	20.53521957	3.783645198	35.73833351	84.35158611	29.07593399	1.550135514	295.5920428	94.76343822	5.181899357	0.053396615	80.91042201	14.73683908	91.26098296	12.17262263	32.07025659	122.3408968	87.43778194	26.61268968	12.22848499	22.3429448	12.01424458	16.67885676	0.111977843	2.827294111	0.840885782	1.627123827	4.024857849	125.0676711	8.433695229	0.088588609	46.84745394	0.074658035	17.68634279	1.022610781	14.4548528	55.949518	5.188370724	81.03961969	25.48252644	64.56383601	140.6558593	7.647381939	71.28285403
TCGA_55_7724_01A	0.219922544	0.090756363	18.12226516	16.78630528	0.045373008	14.31892073	9.244912482	8.228400605	67.68708828	80.8844519	23.76342236	1.699213287	87.92649945	71.27252047	4.523033132	0.100079395	90.9549855	10.610605	69.37794081	10.4911401	273.8601814	215.2295461	57.42024491	13.50752928	6.92269233	17.27626334	41.6643682	160.9558711	0.670117335	15.23546212	0.921833346	2.43826701	3.237175902	829.6988074	9.709117712	0.465959918	53.71665926	0.373261448	23.75580085	0.37735579	25.61903182	96.00625904	18.1697655	79.79433374	15.88559507	96.22333313	253.8543586	4.940011082	110.0316068
TCGA_86_8674_01A	0.136404236	0.012095544	30.41684288	5.249228405	0.004152772	16.03318081	11.50769641	4.719970617	33.00123066	57.21499439	31.49100466	1.607083075	441.1193828	105.6789489	3.960186546	0.040142524	90.97575974	18.04450424	108.3220653	7.648406371	44.75722245	89.2246752	65.51340136	23.83778405	9.727173261	26.28228073	10.79208003	20.30929509	0.083451117	1.544269865	0.956807784	2.194986693	5.770981784	39.13603595	18.57256983	0.017345023	26.33556898	0.048108263	10.11250068	1.978942732	16.51017568	37.58684159	4.559007392	52.80348924	34.39585421	52.42396329	107.3602165	7.907096369	51.12629948
TCGA_05_5420_01A	0.029058875	0.011743204	4.679184607	1.350195722	0.005905553	29.54426301	5.283208764	3.941268876	9.045863779	40.12740355	20.02475378	0.739945732	68.58278767	70.22708233	15.32326453	0.038294034	56.38678615	10.26825407	77.01293681	6.859698167	40.32660073	69.90956761	56.65904279	30.76173312	3.184680004	17.95996232	37.80648965	16.6322936	0.137138349	6.80977073	0.560770792	0.399347281	1.488164695	33.81320869	5.739140789	0.052635081	24.70666683	0.055622287	6.314334592	1.012710013	3.338441156	10.47941794	12.72650978	43.45256414	21.07451296	38.85333061	75.13902197	7.657037903	38.51246495
TCGA_55_6983_01A	0.033069346	0.013219648	11.42098689	2.648487924	0.005672143	20.9740129	3.993091592	3.168623359	29.74062319	35.38005163	15.03503011	0.836292569	126.0303688	79.77514996	4.132427173	0.027520382	51.12441304	11.9420351	61.98334765	4.994237106	24.20586444	82.16156489	24.56342	15.03857775	3.207844006	18.08071226	6.412228756	15.10980523	0.096155337	1.968500239	0.643289305	1.360366132	3.350694125	67.57973935	5.407505478	0.036956559	21.28113861	0.063912746	7.802065282	1.83388577	4.145289413	15.80065303	4.043139791	59.06813617	11.98201177	30.75865772	70.44082581	12.27116437	37.29504101
TCGA_55_7994_01A	0.202121567	0.031964428	48.51878235	7.810952772	0.015667831	19.76418755	9.943222834	5.608888171	48.41291672	189.8912903	23.01349196	0.790970802	141.1775499	82.56720307	3.69661836	0.085766299	139.4789483	12.68413319	92.35002176	7.839242569	512.3662834	99.52137511	65.95087844	14.13913997	6.65156802	19.55888597	24.69151511	43.89943707	0.350194887	4.410297226	0.788228127	1.689272481	4.779148704	97.61879658	3.038864978	0.072171548	12.3132143	0.144879885	21.64747923	1.311954151	43.18671684	67.09455616	12.38951521	81.90221172	15.71372729	41.88714494	70.33601655	12.25264895	115.9479939
TCGA_73_7499_01A	0.044449213	0.026755267	7.824755824	3.163446585	0.007126615	26.43022665	8.784291195	3.596972476	18.30367487	65.54365572	17.58416127	0.629661982	143.0170049	89.9836739	4.318454176	0.0522733	93.5663799	15.6777223	94.35175525	6.84789511	191.6226018	105.4429433	58.89644254	18.54451078	10.4650952	22.74424097	8.712138936	36.28210403	0.152916387	3.189097255	0.635463691	5.730341482	3.685358903	39.54170015	5.687175056	0.030561158	28.79160534	0.050006243	11.86748341	1.55387617	5.60480051	29.48883918	27.18327353	43.30024831	14.66754361	33.49812328	64.77212541	10.27012595	57.84717091
TCGA_50_5933_01A	0.275120931	0.033726705	44.65447018	11.99160771	0.014750597	26.89291623	12.63201811	4.455375367	40.04973063	130.3721786	24.9155847	0.838023122	98.46860218	76.54865752	8.520690879	0.030043529	147.9408247	11.05008832	98.53743449	6.506669001	225.3825315	170.6199586	66.99511126	15.98044493	7.462390123	17.6246114	38.31038061	72.61691273	0.425344642	6.014219923	0.701053505	2.223498382	2.893598106	115.9755609	0.713978806	0.074915141	21.27514531	0.187825338	25.57772631	0.707209778	48.87680474	94.59726764	6.290333858	122.8533698	14.94041931	61.79529227	81.15553542	13.95842411	104.0096575
TCGA_NJ_A4YI_01A	0.051033617	0.03797682	22.18845029	7.080571118	0.022449637	36.5350679	8.204054566	4.101183395	70.25784833	93.53397874	19.97266432	1.838781121	189.2434116	107.9697667	7.526381125	0.075569831	120.2084891	18.18582199	102.6895293	19.33718762	97.17692772	119.0197209	94.37842718	20.34361221	8.151641821	23.59240986	34.34869375	37.01556125	0.285174207	4.687058482	0.811624263	1.144024047	6.90782891	91.09763505	14.93899125	0.105941149	21.36747147	0.14486801	17.98498234	2.063058342	9.136251082	26.71176851	8.97679974	97.48917949	22.14867924	39.91566403	89.0194691	22.90002896	48.2420023
TCGA_78_7220_01A	0.172830648	0.003982749	30.5607705	2.103136789	0.003913435	13.65332261	3.815871726	5.884527767	18.11482451	143.8864859	24.99419684	1.095755871	206.2992866	93.33518696	7.573586292	0.050639881	105.9346303	13.74298487	118.8138074	2.987566048	127.3062031	101.509191	30.51669857	25.43933472	2.955779596	18.98328521	26.06004712	25.20528154	0.177573306	3.435089819	1.040644959	1.181087448	4.559921805	51.27546282	11.93658703	0.014763617	14.67783936	0.10843788	8.644456198	0.359538716	29.28917568	37.47711131	3.499284118	40.51213599	11.9709436	57.53726152	376.8042262	10.43162834	135.6610702
TCGA_05_4382_01A	0.121955293	0.024754113	18.05083191	5.980271344	0.01342913	18.05659102	14.70281552	4.935838767	50.03301394	95.45573959	18.77933449	0.743755928	104.1128038	78.39617916	5.08546578	0.023461753	92.54878423	11.14934771	78.83197768	7.227064327	69.58309833	87.87262152	34.93012194	13.20647066	7.412368957	18.85121893	19.58626627	34.35134946	0.246829833	3.523937051	0.712519755	2.255673658	3.245323464	67.95892144	1.598004814	0.073203771	25.93659683	0.11001217	17.3739148	1.239246677	18.75315756	45.02288751	8.072671871	89.1665695	13.88502314	43.28944666	63.2306269	13.21297177	76.81884296
TCGA_86_8278_01A	0.047227738	0.015167774	36.67031424	5.053429425	0.009513438	24.933984	17.86291123	6.251265766	59.51001931	57.55794426	21.51621461	1.492057182	143.7019917	86.58721086	3.286288093	0.041321521	59.36997552	14.34780714	88.44433837	12.50420565	85.42575736	83.36250148	45.89871541	16.76772919	3.706646077	21.81555793	11.74733023	30.90859431	0.161490039	2.310167422	0.798123158	1.627626753	4.841935399	52.85884423	3.407052009	0.052355892	17.85074491	0.116843529	19.28110663	2.338034298	7.459994108	25.93424656	5.421110791	70.55883083	16.08819139	33.61219194	65.34920557	23.5570869	63.36892899
TCGA_64_5775_01A	0.091653726	0.007051052	15.63403843	3.269115982	0.005138766	71.68165922	21.88015317	5.822640718	18.73620665	54.83817344	29.57923442	0.290535499	277.3576953	84.56525448	27.17160375	0.008888674	44.35266998	10.35360184	196.8668961	2.159936699	162.5710075	103.2051152	32.71008642	30.73187004	4.211874763	15.64208811	92.14686784	40.49655608	0.156591493	7.015055053	0.710435845	0.44695998	1.499182233	236.3977976	0.307839334	0.034388659	19.866665	0.150946184	10.38563235	0.071432535	24.86548856	44.7348274	4.535579685	50.20383811	12.43995558	178.8651483	99.70130646	37.07321986	126.5500114
TCGA_44_7661_01A	0.053139883	0.01187036	15.03069264	2.860300273	0.008950624	23.0365022	5.523450822	3.900230652	35.65444756	58.22753167	19.59598947	0.520365645	114.7240099	75.1510957	6.516763862	0.022888123	53.86991143	11.27624012	114.5585255	3.641783603	95.983402	74.0256162	43.52664581	14.34838414	2.070554268	17.7620594	28.34203608	28.38372236	0.156016591	3.101805741	0.691191039	0.555099593	2.656606172	58.8471676	0.4816879	0.04840227	13.68838252	0.130932976	15.99589464	0.943606306	10.43424621	40.48258042	5.710070349	78.37905005	10.33373095	48.42964024	46.11551512	12.98429219	59.46822816
TCGA_62_8399_01A	0.122633911	0.014692744	40.01913655	15.75685006	0.00678243	15.77142196	2.852446583	2.770390246	35.89899704	58.06673748	16.13194415	1.07128483	245.9733911	93.70740761	3.972044492	0.034240816	64.17227913	13.40073347	85.93658043	5.060771731	378.2528184	79.7787253	27.05459536	12.68018096	3.419924829	18.93274285	21.42148055	79.05719407	0.310158077	4.047261719	0.88564057	2.414762739	3.862073852	204.799373	5.226252572	0.024624322	16.08280855	0.105371555	12.37579976	0.630470114	17.44607911	105.1467989	5.111354633	45.11450657	9.119200304	46.03100166	88.81498654	8.882748486	80.87926771
TCGA_86_7953_01A	0.03181265	0.005810733	8.637925821	1.691573823	0.004290655	18.2854224	5.804121775	2.723489392	29.12173414	56.22067714	17.67583787	0.645384505	149.3420272	84.77495081	3.141996889	0.043235313	59.21097964	14.89752328	106.1880819	2.858440383	87.61505649	79.34747774	40.16062308	15.22174475	3.080527445	18.21124347	10.91031391	25.49200904	0.189597877	3.55169806	0.756736963	1.922378381	5.649163466	67.83358569	4.329664823	0.014578193	11.63361238	0.109118128	7.477138572	1.637661831	7.469143682	33.25276864	5.96971376	52.5141548	11.78336886	33.07363028	164.0895051	12.43311244	68.54752802
TCGA_86_8055_01A	0.21470199	0.025145186	45.874411	10.98324134	0.01134389	25.19026257	14.76215689	5.665709245	52.89517781	93.63512518	16.23377757	1.093398461	112.3451172	72.18316442	4.664722474	0.020286061	87.61913294	9.875996599	80.93539185	12.92052063	129.6700482	146.5993475	48.10367081	12.28821056	8.095160597	16.00530807	22.25727201	63.45141147	0.338170088	4.755426816	0.733012586	2.04853525	5.102864585	204.7551771	1.193391292	0.103416981	31.47815293	0.109653772	20.79220856	0.781376752	38.12564957	89.7134371	8.209626402	98.92275403	9.549924165	37.60494206	156.9010997	17.01103447	125.8053851
TCGA_55_5899_01A	0.225307319	0.023721323	25.79011053	3.422013622	0.007151541	24.36794907	2.185011276	2.633220754	16.47332132	40.08566862	13.1566028	0.962027339	200.2158417	76.07539406	11.18122964	0.037884389	76.23335844	10.40898724	78.35533013	3.690597059	156.061752	126.6068403	26.94654112	16.31503949	3.628472299	14.6077951	27.4505837	20.01036406	0.201618582	7.09004715	0.647205324	3.080961988	3.803045636	139.8321457	8.335320031	0.046532784	31.43186655	0.062836925	5.30484924	0.397818342	21.90232077	41.87479638	7.022152689	43.4923358	6.9990082	28.62016239	210.9343312	15.65480261	100.1268081
TCGA_78_8655_01A	0.0784884	0.01822856	25.61338145	5.759181564	0.010073725	22.19634599	10.63115621	6.166972943	54.919006	78.42750368	20.80699657	1.338952856	175.0240942	93.56848161	2.976650309	0.040641877	110.5798099	14.67519021	91.20407533	10.35212176	69.98588319	93.9171133	88.03288606	17.17341999	5.261062504	22.75442198	25.39685958	23.39367954	0.165818135	2.800155519	0.704112169	1.018279725	4.632168294	135.1825699	6.059743515	0.052804854	20.81878117	0.087049234	12.25897532	2.728751175	11.31627134	51.74483895	8.357779288	98.99530396	19.09861339	30.81671599	79.49098211	13.19043759	66.07206876
TCGA_49_AARN_01A	0.093585099	0.054399187	40.61436084	7.725640207	0.019734277	41.17569602	6.842307424	5.939578071	65.98036272	109.7240211	17.14655874	1.269478951	240.1843261	94.41369426	8.340744474	0.076163688	113.9612995	16.35696059	102.7513853	13.12326473	172.6543978	119.1376188	72.54334103	17.37006739	8.474691926	22.64878031	33.88578175	42.22262289	0.250204785	4.490419233	0.916205711	1.013370892	4.440219698	97.94873151	9.36279533	0.117759197	30.33882594	0.150594653	20.59766343	2.370343961	13.68242155	45.42495582	8.359083847	92.20763468	15.76419903	37.88507986	69.83428825	29.62002773	78.93826229
TCGA_55_8505_01A	0.163597652	0.008767445	44.9961704	6.078745696	0.005841805	14.86256389	7.99923053	7.202947188	46.40242648	106.0433786	18.27739972	1.553111943	240.8787907	80.33237251	4.468649281	0.035402872	49.45279077	12.40175302	104.0044918	9.940678526	42.58582857	86.39984198	54.24627552	14.78977434	5.297268414	18.74824115	24.31189582	32.92352338	0.205879777	2.414759906	0.908720687	1.095037076	4.36850783	77.11624386	4.686396167	0.042177938	24.09376452	0.101641498	12.25860589	0.909917868	24.91643332	49.29963684	5.002680219	69.14047126	14.09727818	33.03079703	339.1039079	8.398121152	105.2837226
TCGA_38_6178_01A	0.13836512	0.021208357	30.19173888	8.215276475	0.006984323	19.42939926	5.829404658	4.04059384	27.64320834	67.98442003	17.52877315	1.394747097	150.1495339	85.11010773	3.937046532	0.036648911	45.88708717	13.24736096	95.73640414	9.042614667	161.8352054	107.9362839	23.55782991	14.60151439	5.161983597	19.1270838	9.830795402	51.39851665	0.16807355	2.924311542	0.823187965	1.95141878	4.287855272	221.1961741	2.496653794	0.027933982	20.08425802	0.095800609	12.41051787	1.568736719	24.13524094	75.65535	5.389346533	54.70929156	11.65329446	39.62924609	119.312905	14.76479532	86.68548652
TCGA_49_4494_01A	0.100003286	0.040277014	37.11566252	12.52080787	0.008671039	27.73216051	17.23518722	7.539202948	73.79167142	126.0545359	23.65352884	1.203319965	326.0266859	82.61077628	4.201967393	0.059214066	123.8248786	14.16880565	122.7184978	14.40974118	244.5749601	99.63388436	220.4123246	19.10479173	11.08355861	22.43325733	29.48413079	51.9687812	0.132726621	4.233229279	0.665411836	1.056662865	3.605261017	110.4687914	7.851721669	0.082804429	30.39138534	0.078797613	23.72641419	1.420350542	13.80724611	55.63402861	21.39673765	98.04701033	19.22217098	33.68675211	125.9457285	8.568816522	133.162888
TCGA_S2_AA1A_01A	0.031291803	0.016584051	10.95664802	2.349893319	0.009074255	29.24425331	2.616307838	3.025475606	22.61750851	39.73203295	15.64589665	0.802844148	111.0634941	75.43365945	7.928777271	0.017310813	35.00952378	10.72832236	60.38593049	6.631036323	9.573281581	64.68865349	47.82610528	13.92692079	2.720379393	17.95764169	7.642283764	15.30408845	0.091060031	1.739978725	0.664424471	0.426758706	2.344573205	84.90904774	2.506493028	0.066168852	16.42929043	0.068572406	9.875958559	2.039435165	4.250865005	13.83836593	5.898957308	80.57417811	13.85691118	29.61238872	45.89883982	14.35458093	40.95692233
TCGA_69_7761_01A	0.09248467	0.033058818	30.25036937	4.498392695	0.017674752	30.10219763	3.831538834	5.144368991	41.28670419	89.1371954	22.54830319	0.965999738	128.5443729	76.5045568	5.499903717	0.040699198	80.46575552	12.05483008	75.92354139	6.402529278	82.93983945	108.8494886	37.01652419	16.62963036	6.000840117	18.32500574	27.49622591	40.29696446	0.298026749	4.805059831	0.978269562	0.604276125	3.144526925	84.41100688	3.086145086	0.100894701	17.35470972	0.194785904	17.10212061	1.667560663	19.37809652	38.98983246	11.01216773	104.7053822	17.64826045	49.58399075	103.9802529	12.43586003	66.5919368
TCGA_86_8672_01A	0.104722927	0.004261725	16.46271265	3.384395045	0.002279421	22.9062544	11.47880829	4.68040786	17.49774776	80.95270234	23.01971321	0.459521645	151.4236699	78.07751463	6.628985419	0.011291073	47.61655152	12.4016937	109.4173823	4.934122712	75.65791026	70.12211747	43.68613162	17.98343047	2.208644212	21.65192559	15.06865992	13.01896914	0.077033543	1.621670533	0.672946708	0.956066142	2.632346393	19.35034775	1.448832879	0.006274548	13.6537863	0.060860844	13.33969863	1.496073367	14.95357648	38.91786503	4.005025854	66.2160997	17.33752046	41.68389284	89.9447391	12.08620324	49.32827005
TCGA_49_4506_01A	0.027958388	0.003218819	6.980875626	1.28345142	0.001691089	8.24147974	31.16301246	2.799622484	17.97190185	49.45931658	29.89243722	0.348065491	146.370464	80.46193451	4.984635056	0.020877578	76.11253297	14.45391555	134.8305913	4.198935556	7.861401218	56.32346004	130.7637462	36.76074919	2.21325747	22.14074154	24.40523324	8.997517683	0.055876916	2.016161837	0.725973634	0.181315465	1.524176987	9.647064544	5.723859636	0.012407516	15.29338997	0.036701374	7.886306268	1.007635526	3.93892863	7.437555203	4.050896078	57.92343904	36.29827554	50.49448819	109.8303732	2.702213923	34.98916603
TCGA_69_A59K_01A	0.072100001	0.034687713	31.8757776	10.99649353	0.023658863	37.5089108	2.386181686	4.189933827	39.41574824	189.1691826	23.7910036	1.403892661	190.2138453	101.4671102	8.092909478	0.208578244	165.3910686	17.10403173	90.53239869	6.850594344	279.4596138	121.4886989	90.19591368	20.24427178	9.365808657	21.02751805	32.68496574	83.27635314	0.394894492	6.746689164	0.798746495	6.113014442	5.767282386	163.5326542	15.49765852	0.074833488	26.76664329	0.142338906	24.44870311	1.645670416	17.74967437	68.49916086	20.16413057	91.60521744	16.76679951	64.77834196	106.1756624	17.46301133	93.17025819
TCGA_44_2655_01A	0.102642345	0.023821648	41.53863491	4.442129843	0.012482397	25.40352946	29.68292031	6.907550629	55.15810165	86.08958953	23.83467563	2.158691426	122.3121692	85.21936582	6.850282424	0.074178132	126.5348076	14.02032526	91.25982925	15.61294574	89.78042374	168.0524546	105.0694247	23.51000058	15.17891178	21.378156	22.17343588	31.89408321	0.164882669	4.309280069	0.723360835	1.73975824	4.84527143	100.1111798	13.55638055	0.096256256	47.75364064	0.091778253	20.98710085	2.270227932	13.93622751	54.25202717	8.619798822	76.50972004	25.81665243	46.50347848	180.100057	9.373308228	56.79822281
TCGA_05_4434_01A	0.049625612	0.009775854	16.16895568	2.752908538	0.006815205	20.2106005	12.29518788	4.263158724	31.92079865	52.80192667	20.60045682	0.451346803	108.7703446	81.97121601	4.78010046	0.035185545	51.21672012	14.17789464	99.61222983	4.853636763	57.67317104	77.14207567	47.13948585	16.8227972	3.343413761	21.82939914	14.2048762	20.66858553	0.214937307	2.58363825	0.784718309	1.819591381	3.015707259	27.04356774	1.83306217	0.036101746	19.13191803	0.123515916	12.24994811	1.892046697	10.52284245	25.57629461	5.530611317	49.61540901	21.28884996	41.03857574	93.87898569	10.00925702	59.31205042
TCGA_78_7148_01A	0.156333222	0.035553193	76.29149926	6.518082933	0.013436502	24.95297791	9.121333346	6.965546375	72.43355245	108.6254856	30.3626487	2.166205481	226.0414101	88.6560045	5.032402589	0.09156287	120.4253901	14.4099226	91.74686443	13.13186734	111.1429184	159.7033933	96.0669425	26.78164571	8.724124779	21.18646138	26.50682569	39.21513717	0.202039476	4.643827391	0.907214917	1.392972254	5.761802978	197.2968585	13.98049844	0.196760362	33.55474765	0.20025826	18.00479232	1.697398422	23.42828211	59.03520879	5.430061686	83.24268225	26.76692543	54.5904806	277.8630986	11.06352109	101.5570058
TCGA_44_6145_01A	0.070568151	0.013123866	16.19321939	5.521437087	0.005837787	18.6849146	6.611914968	4.295317759	43.28200228	63.17873542	22.55462615	0.949757235	117.3218771	74.67721821	5.833428294	0.027441757	62.31958146	11.51054324	77.14840565	6.060136395	133.2908852	89.36775275	48.56143503	14.5386312	1.939904603	18.8226149	13.9844439	50.90876734	0.188585549	2.908475793	0.788235225	0.923394359	3.967015161	70.31058212	3.300234209	0.0286124	17.26747941	0.138010451	16.73598297	2.17111935	9.963036739	46.2261434	5.661392692	87.35312813	19.92240591	40.1658287	119.2949095	9.560822833	65.70380744
TCGA_55_6981_01A	0.226073508	0.063826214	42.34708972	21.68729157	0.018998098	20.39322842	10.92657775	7.906991874	108.7013816	142.283596	24.42598549	2.636864159	280.977778	81.15139	3.465704413	0.070782147	97.3082913	13.69856034	101.3057764	24.27720938	439.1847464	203.0991761	135.258974	14.20075552	18.31886613	19.36500519	42.9797022	112.5440857	0.400945745	7.584565086	0.813476166	2.181843167	6.545584473	698.1716186	4.029677818	0.239639852	51.53844415	0.146588784	26.6720743	1.548850647	35.36619362	150.105149	17.60608724	124.913993	21.75085473	37.53202791	293.7553239	10.95444974	207.5541674
TCGA_67_6216_01A	0.029571973	0.016512629	23.7112142	3.220505524	0.007719035	30.49433182	10.12789241	5.526830285	41.76968779	70.35638825	25.23189999	0.923186961	166.3520896	89.93985165	3.784374818	0.038723037	70.77960896	15.6769489	105.0717926	7.221673505	68.81241107	74.85499579	81.56541042	23.02434679	2.675008287	22.49493381	16.4485288	21.83271556	0.130324636	2.860486821	0.827876331	0.798958508	3.992487995	86.84054122	6.169324875	0.054518149	12.49333274	0.157066962	13.49256063	2.311456509	4.799311387	22.60320379	5.639026336	96.23297988	24.60422563	38.33660569	61.40138088	14.02213254	55.35367895
TCGA_MN_A4N5_01A	0.055675909	0.034306742	41.01828893	5.475913805	0.018123793	24.512253	6.544636628	4.325270848	46.37322613	105.5437162	27.32580168	0.880246758	208.6378033	103.4683217	4.135453734	0.085150233	156.2022885	18.74110652	108.001521	8.086930936	212.3143921	92.59429111	90.84025483	19.0228831	6.638784886	26.59724008	34.2528385	56.023796	0.313360227	3.573997509	0.921653489	1.332399282	5.809604343	74.38432537	6.155964232	0.071356915	24.85240799	0.103748352	23.13127956	2.596930793	9.110599788	45.49571809	8.608934018	103.3532865	23.48867454	41.88398291	45.88013284	15.98788013	75.74649022
TCGA_93_8067_01A	0.135707168	0.025140306	77.297644	6.882543017	0.009817689	37.98879269	8.123895788	4.642725003	72.62108072	106.9250445	37.03536366	0.908062229	400.2663889	106.9140304	3.954496106	0.058343508	98.76484761	20.11906107	99.87340331	5.938670124	201.7572759	138.8766638	61.94836792	28.00801221	11.09889877	26.82155572	17.75441721	44.28520266	0.224620287	3.231412793	1.104818957	1.685489672	5.572784334	72.3507367	5.444723608	0.050048122	31.77287934	0.192267019	22.00783073	1.780232073	20.74283936	54.16613837	9.218107712	88.52653083	31.62430664	71.76520777	181.8107481	16.13180454	92.58190463
TCGA_97_8176_01A	0.104223485	0.010148222	24.7206503	3.225921223	0.004999557	20.52140243	7.431510314	4.367672813	39.1251661	80.39391806	19.41145857	0.831758069	210.6650644	90.52199152	4.660118052	0.050933241	59.77848713	15.76015264	113.530136	4.969669104	52.875842	98.13145811	80.50615146	18.47114747	4.314193452	20.5963148	19.70806748	17.14128419	0.123083447	2.40849336	0.850111239	0.877626296	3.777195968	35.0488142	10.60595078	0.027226709	18.18714913	0.102606521	8.92207712	1.419524234	15.92567522	25.58358646	3.983927394	64.7344322	16.98954493	34.75766973	196.2218975	9.225004078	64.88959309
TCGA_55_A493_01A	0.05384784	0.024654516	23.03750487	6.105463259	0.014134483	30.88476962	2.768862611	2.973927019	54.0440392	147.9911023	27.78434255	0.442590333	195.8835013	89.01925382	10.92999312	0.064637209	106.9097226	15.1817377	117.2219972	4.918634236	319.6782988	101.6875644	85.48146973	18.73194321	5.383192539	21.26304891	41.89637608	73.4905404	0.43816809	6.571465331	0.83569402	1.342050258	2.837473235	72.64982163	1.030801169	0.088003128	17.97721133	0.214743365	18.87026113	1.856825166	17.68176734	45.57197421	8.593791351	97.87205992	22.9373387	67.75325874	103.9051726	18.3003966	143.7108763
TCGA_55_7911_01A	0.049182673	0.015334216	19.92474672	3.071065009	0.013864859	22.13382949	4.421356444	2.932533665	30.74640182	82.85313892	26.28122847	0.687927917	158.0063725	102.1221264	5.513895327	0.07920687	117.8699338	18.24678035	118.5101066	4.208223059	101.2898332	78.4603263	65.20582031	24.2119882	3.512001048	22.89011387	38.68620153	24.07820411	0.182638652	5.534479604	0.863626015	0.755878729	3.774125912	48.09471447	4.397722745	0.06606092	16.30779746	0.085991389	14.33132	1.875744398	9.032288353	23.99184209	9.814344972	88.83407665	19.03600397	48.08062018	33.11545119	14.57472703	59.07303629
TCGA_35_3615_01A	0.130679373	0.014223412	38.94128787	5.03291041	0.005029367	16.57402104	19.34823723	6.019027892	29.12979372	76.52406643	25.86849424	1.532010904	150.5378229	89.99821845	4.330560374	0.047872253	98.67394949	13.5348312	97.4799146	9.967466591	37.47679816	118.3179047	102.3795175	27.48634845	7.820105578	20.1209275	15.29809178	23.70209549	0.080635261	1.744289004	0.662431411	1.369443788	5.115066507	90.15829974	11.72252747	0.029923939	31.61229605	0.054348203	12.26360898	1.28973247	19.54138776	37.30385312	5.691470639	77.50886808	20.54143163	40.63128107	158.7096028	6.668086111	68.86073106
TCGA_73_4658_01A	0.132727408	0.046067448	31.04278769	11.41826638	0.015200487	36.09063269	15.93311218	4.37684244	54.81393254	98.19052712	20.58534955	0.941019756	120.8987051	76.56572276	9.287373404	0.038272286	97.37486049	11.98226288	89.08763892	11.76514509	56.90602836	126.7551143	77.96233366	19.4298449	9.780303066	19.82043831	21.58911278	58.69910741	0.183777774	4.649954737	0.627497808	1.867233387	4.168303401	150.7251797	2.877570638	0.142935652	27.67068795	0.156137931	20.82771443	2.053648739	19.68924235	63.40185645	7.659614411	149.0732465	19.69543684	45.53897791	67.09547372	14.71693087	104.802259
TCGA_50_6595_01A	0.068387909	0.018727154	20.131652	5.410599597	0.007443922	22.62017017	10.53345273	7.739670782	62.80638515	57.29104816	29.81236011	0.421839441	171.6815171	76.51728582	5.735862405	0.013691703	59.72144207	12.30365832	170.7266673	6.242653293	173.8915078	100.9298634	47.50571702	18.90461944	2.873414005	20.15231664	33.96527335	44.72309901	0.122967077	3.365882372	0.719825478	1.076336396	2.348384456	72.32861472	0.153337626	0.043115052	28.18496815	0.082195799	25.16050862	0.791760182	11.49360822	53.32347915	4.215336186	72.9648905	16.34881143	86.21136989	113.4815918	11.41976057	108.3709978
TCGA_44_7660_01A	0.045533311	0.013152866	9.154571907	4.677353413	0.005192735	19.88932192	0.826038208	3.307299093	22.81115908	44.07540611	19.56618804	0.759325684	340.1451889	96.52221493	3.186030376	0.029126562	57.96598414	16.1151556	107.3767556	3.538426226	163.8200885	86.87564128	37.96737305	13.23350036	2.571434795	20.31706975	14.97659863	51.41270275	0.240299851	4.041775903	0.928204587	3.33451861	3.200061815	131.4327591	11.52160994	0.016745138	24.3500756	0.099396652	6.371994467	0.519104864	4.801526529	44.71603777	14.23860811	56.48132209	11.56907247	48.33493729	131.583546	7.582591378	52.90188269
TCGA_73_4675_01A	0.331057341	0.029926153	99.39106313	20.10416383	0.011484611	26.48145956	18.94054862	5.5408535	61.24584139	154.2062924	22.1258245	2.802872399	232.2026052	89.76746539	8.362420352	0.094125069	134.8181617	14.90744871	98.30959409	19.18903241	71.2320085	160.00899	114.8816088	23.39950223	20.15553605	20.59284985	23.31272975	33.30542116	0.152153688	2.849283777	0.785428369	3.354665412	8.642728866	238.2344393	16.87560159	0.107681717	51.98747401	0.119015002	15.83665572	2.57236685	41.87980766	94.63569617	5.859703748	128.0717601	25.20719128	44.78672113	276.7535713	15.35937046	166.4746071
TCGA_55_7903_01A	0.076334724	0.029553342	27.892704	6.418846943	0.014540032	32.02195503	7.322974937	4.255961737	43.83892524	131.6586739	26.57345112	1.468100206	226.8848119	104.4041996	7.011750154	0.128265577	181.704625	18.22669397	108.5259651	7.410502427	178.6789046	112.873902	80.93762462	23.29981346	7.201211454	23.14846559	54.09579275	60.05739725	0.396324652	6.513196652	0.895352266	2.008017422	5.660854931	100.3239188	8.911418375	0.072766536	17.78993857	0.191519536	17.15000728	1.398804246	14.08192822	46.93494148	13.2829798	120.7053629	21.62625422	52.67026572	56.10649356	16.44483132	88.02204919
TCGA_78_7147_01A	0.309890084	0.059220688	84.99950239	22.45584981	0.0178135	43.12771155	10.59055296	8.169245643	64.6689462	125.6230976	21.04471579	3.009001938	313.0469316	100.1466163	6.506889715	0.106532364	116.3482882	18.19222936	118.8804687	21.20045874	646.619673	192.8969497	87.82294383	16.8683631	19.85707959	21.6461196	24.86647627	94.71122323	0.40975893	7.415261714	0.8149042	5.203904714	8.793579689	322.4992806	11.48563816	0.096934664	40.9368565	0.152111142	19.27988048	1.27226436	38.62022934	117.8112337	19.62896825	63.71148819	16.62673919	36.06116672	210.8527597	25.53447357	144.9514134
TCGA_99_8033_01A	0.070785639	0.009263713	15.25574056	3.936852485	0.004254548	15.55925923	7.030826137	4.312358051	36.23312577	68.27709465	25.18301816	0.942694293	200.1028634	87.72321603	6.496656544	0.046865269	110.2544518	15.40027058	118.8285479	5.748124813	202.1589865	80.71788428	70.23692059	18.82340434	2.660086269	21.48666208	29.2659438	38.62783206	0.156585282	3.669347821	0.894932239	1.258089754	4.327202132	41.77471055	5.462785883	0.020213305	15.3469825	0.09126656	18.56975243	1.479230882	10.19166942	44.65658445	5.270649719	59.78936348	20.72302765	46.92800448	169.546917	9.223568669	60.16755864
TCGA_95_A4VK_01A	0.103673292	0.019567716	31.41721953	2.46111514	0.013866309	21.12365411	9.465411926	5.052296538	52.96934271	81.45703011	17.37688166	1.641753845	180.5322731	97.08156287	3.619025334	0.058915716	99.63813609	16.08798011	96.08714867	10.77378858	103.7234281	118.6603091	78.95684818	18.43944592	6.43408554	22.0659734	24.16739767	18.80239818	0.301236963	3.652845437	0.920994599	1.383600513	5.389152629	86.27646133	9.500301641	0.109861913	30.48448993	0.098015138	16.37104209	2.146186196	14.28400437	32.94715082	7.370888021	58.57692054	14.60205388	32.42460618	119.4633108	13.819627	63.72132351
TCGA_NJ_A55O_01A	0.092902183	0.032713713	34.78275081	5.983411651	0.010748367	28.49535975	6.023617933	4.338902686	39.85168206	83.47715412	22.83536597	1.363871729	194.2988887	87.39792156	7.960522972	0.060844646	91.31019191	15.18023013	95.71615832	8.841046659	67.21378098	123.8192039	59.3033574	20.98084762	6.340667367	20.37090992	27.42386273	47.30996765	0.242772613	5.420509045	0.849187502	0.652322698	5.099517621	68.41411386	12.42856886	0.083198749	22.00684071	0.170137892	11.2995302	2.191101302	12.40247335	31.20826059	7.745222363	83.09268804	23.41257673	36.81875066	131.3174027	15.73488512	89.85536796
TCGA_67_3771_01A	0.232410836	0.026654644	44.14625271	7.765223209	0.012766864	22.36501417	6.825954837	6.634825831	28.16490548	98.82250504	15.34810332	0.990550861	116.432773	79.88820808	6.652884576	0.040615791	122.6929814	11.95395741	76.6605964	7.192320658	156.8316491	164.8587835	45.87570858	13.53601523	13.72759964	18.36951658	23.76863724	64.30786382	0.302477774	4.834105435	0.72943113	2.743196907	5.805836191	200.3220822	8.462779933	0.059017063	36.17501964	0.094723618	13.0094616	1.118770795	29.08146176	66.80561223	8.69760759	78.84163875	12.82145294	45.52186641	128.6818788	12.31018216	79.42421577
TCGA_73_4670_01A	0.099206371	0.006999881	19.72106088	4.318370609	0.00241797	13.42870702	49.7382136	4.501163617	27.85594422	90.5724075	33.7168347	0.719966216	316.6372761	82.46591885	4.725359714	0.040808963	58.58244665	13.85228326	122.6251512	4.239818085	85.009911	85.3121501	87.42214791	27.02294347	5.183274285	22.23487436	31.25101769	17.79777442	0.112809827	2.729761388	0.891124914	1.205990163	3.302849723	28.37361081	3.920254904	0.010541542	26.55354622	0.097511076	12.28037991	1.077806604	12.93014113	33.29399836	5.723315619	56.24714003	33.47453595	64.50967463	228.0054836	6.057329616	111.2946276
TCGA_75_7027_01A	0.092053598	0.006653517	18.49350704	1.597357729	0.003192417	21.52198405	4.635225497	3.376435258	33.96458214	69.81751877	23.59530321	0.517698601	265.7574909	87.79948315	8.605396634	0.015078768	55.27588231	13.0664545	103.7770115	2.640834387	41.59728243	112.4768071	36.2372536	21.85180658	3.937786797	17.99074168	19.58512976	10.18553852	0.061948349	2.209767958	1.018012782	0.52579091	3.84798852	35.41483991	5.166335384	0.014397622	22.11841181	0.078913335	10.15206094	0.514408264	11.24976509	30.46298311	2.53121228	77.25430296	14.25607132	71.57990962	338.160835	14.87180073	74.46775032
TCGA_78_7154_01A	0.168788201	0.015461967	34.96644603	4.391419549	0.004609786	10.38117271	4.633129191	3.550801948	22.03822939	178.7066277	22.0879673	0.351724825	294.9131056	87.19753344	2.038167705	0.057661138	64.68077835	14.62885524	128.4934174	2.926010172	268.9736188	299.1185769	51.08118087	19.4375007	5.88467264	17.34542639	6.432469515	19.89692697	0.077666263	1.810956583	0.950947225	1.498078573	4.83034943	105.657622	3.38262792	0.02093287	19.89341519	0.074129563	10.08849104	0.31167559	33.58999066	49.57187333	5.059194889	52.57608758	9.945748196	57.56269992	403.7011578	6.549160758	206.6306319
TCGA_50_5044_01A	0.038471981	0.013708734	16.08802996	2.397138632	0.006066335	65.52576364	19.31643613	5.99561282	40.83416364	46.94818448	27.33341497	0.408733259	247.5190328	80.84713499	18.35981976	0.014833447	47.14394346	13.0016865	147.5865877	5.188972823	34.76677714	80.139398	69.72045625	28.69328718	3.553138458	20.81884541	26.13291759	25.60765641	0.101233033	4.583841616	0.675916829	0.485200273	1.661233806	49.87247191	0.805223206	0.064847817	34.59203349	0.140507454	21.82031634	0.864328643	6.083507459	29.75500463	7.517770969	92.83543025	19.21763128	71.01689997	67.85670226	24.54530265	65.26598831
TCGA_49_AARO_01A	0.070970505	0.04834216	27.46465248	9.199679705	0.021915775	34.11725371	5.760480366	4.794199123	58.55184819	92.44916879	21.85089932	0.878087195	183.1028621	89.8657957	6.048411161	0.034906479	55.49009122	15.32333193	104.2633822	9.715386839	115.7623974	94.37539737	78.33994083	16.49630679	9.057851457	21.67942314	36.31994121	34.51827262	0.24354129	4.865517626	0.77209959	1.548126201	3.798260836	128.9976224	1.507113346	0.162611479	41.28463092	0.200893337	21.9880406	2.002191075	8.497407394	48.13605504	7.673787698	99.14938151	21.55715169	47.31312384	73.60550027	16.79670097	91.87269603
TCGA_L9_A5IP_01A	0.08069516	0.012849221	31.23732353	4.98127452	0.003323738	5.826027002	12.52398907	4.430820804	46.57745571	73.70056111	32.34405672	0.429008342	240.4806287	90.09775283	1.952725162	0.019156852	72.76417894	16.83550167	148.5195172	4.969015704	125.5192117	106.2536977	111.3033284	21.65071286	3.615626895	22.9760484	19.01425423	44.56698616	0.102922142	1.460056602	0.917387117	0.235086078	3.49978297	38.19819929	1.645903021	0.022046101	18.52426764	0.059524789	16.89546975	1.770821813	15.99558761	54.90700539	2.237522338	77.45963573	32.92153505	60.02081256	273.2891248	3.739941538	106.4094094
TCGA_78_7143_01A	0.144442839	0.046307733	65.61235381	10.47183978	0.02587312	25.38488082	4.631781713	5.589955021	44.02424073	100.2063476	17.83024329	1.36737057	180.6240318	95.78094911	3.905432149	0.112907778	129.4252542	17.41804541	97.31916467	6.561590884	234.1673429	122.1987803	74.34978877	12.87410597	8.960886885	19.6713806	24.91337853	108.0515287	0.356938732	5.274292398	0.887338177	3.317147565	5.620906191	193.5195297	12.02414716	0.100080575	17.27645939	0.196466904	12.7782401	1.389089185	19.51688061	60.12582538	13.03709827	73.55016095	12.03600069	42.63148512	137.9680279	15.10172164	84.73818991
TCGA_55_8205_01A	0.02039732	0.006417157	8.50450953	1.170368107	0.004226532	15.61860456	2.149168317	2.430360952	15.29480009	57.46754274	19.96018785	0.273719684	104.6602773	78.63143181	4.563706525	0.016710318	56.25105969	11.79985984	132.1351968	2.094608271	94.73782206	63.16605963	41.21552788	16.12315075	1.644572181	17.6500955	18.96792733	18.45198471	0.102643389	2.533014412	0.714881002	0.515581721	2.487539791	23.3725401	0.426471297	0.010458758	10.27217796	0.06630252	7.513551563	1.300443936	4.426733925	22.80512743	4.46484989	54.32504309	13.53644876	45.05261687	42.12488031	9.75190481	57.64186896
TCGA_05_4415_01A	0.031152012	0.002531895	3.94634635	0.591295505	0.00258398	14.25914026	21.16237973	5.116690277	42.90598963	40.35039456	27.44872496	0.610415313	282.8190182	94.84572945	7.222734211	0.037595843	54.02370499	15.6391165	220.782018	2.297224213	130.8561084	64.19833592	33.18411816	38.56932595	1.891901886	16.70510217	129.8269827	27.09782395	0.1675477	8.932135392	1.089956265	0.574432333	1.72067834	20.5857922	2.987879919	0.015220645	16.70474522	0.072520435	7.094997143	0.249182009	6.522026257	15.61275035	3.087630233	28.84647946	12.78109555	118.3489249	117.2402722	6.824041715	37.71868873
TCGA_86_8585_01A	0.056307474	0.015701687	11.45456911	4.210349681	0.006608273	13.33171052	6.035155021	3.89460324	23.66070221	71.31348889	26.10229226	0.469442316	200.7773205	95.56054669	3.021271264	0.029128911	88.13898356	16.86966094	90.50705472	4.667582983	117.8095926	69.48140484	53.90475307	23.18476889	7.957236698	26.00968272	13.74357987	21.56420786	0.117144288	1.785319704	0.776311922	1.517551992	3.507734974	51.52878123	1.46736823	0.045019887	27.41424283	0.053464625	10.36358442	2.243261629	7.389899765	19.23071257	6.288054786	59.06433307	35.49388467	47.09778961	53.37224539	9.637643581	72.12169334
TCGA_71_6725_01A	0.699648996	0.104695304	191.8246287	52.74896276	0.022893218	26.13355179	11.61386591	5.627703103	106.7798339	264.3276649	32.47885873	3.158471181	583.2254455	103.1582984	3.287630278	0.122244254	195.0718987	18.44536725	99.65260462	35.29260284	712.748827	372.5224953	176.5502099	20.96952215	69.91552926	25.12764266	25.92880486	88.66510661	0.588070412	8.316986966	0.948866865	5.4015873	9.97622648	411.2588349	13.59781363	0.091985724	46.99863045	0.225943953	32.28186597	1.812826653	80.61098718	181.6228109	21.16350152	128.8522549	36.55006613	50.9375062	178.8003302	13.09167269	230.7737284
TCGA_55_7816_01A	0.05004563	0.01825324	15.40801159	3.372155014	0.017565855	31.72811059	8.284523658	5.671681065	26.94266935	36.67031496	20.63986132	0.704781779	83.64485175	79.60355543	14.02780335	0.027155052	42.88014778	10.35572535	76.23893186	4.964384199	18.27996617	99.20551408	11.6541825	18.92130734	1.323151565	16.11500488	22.14082779	23.88318582	0.13456868	4.28158617	0.729960449	1.341945296	2.638133434	94.73089966	1.175639014	0.104344448	18.08553653	0.105813608	10.06250124	0.767258495	6.835882048	43.0620496	4.585323574	54.27988016	13.30840443	69.40315096	36.8213679	14.93870256	32.03179042
TCGA_55_6978_01A	0.026237684	0.00623794	9.621372827	2.113921087	0.005448759	30.41880067	2.977463165	2.95822634	19.15644229	47.09670621	21.08767852	0.256847295	120.5759197	79.70291788	8.117814188	0.015030858	48.84672294	11.73722218	105.6814841	2.271106508	53.57199939	61.1071505	30.56933585	16.6636108	1.839159372	18.54258891	24.22272951	25.71881064	0.108445928	3.823275598	0.761496876	1.245990906	2.124877408	38.21789812	0.462183923	0.018768587	11.4913771	0.087401946	10.83141506	0.900026903	5.031877184	28.16628131	5.726606492	58.58005005	12.24408921	66.95447268	35.29988609	15.3460538	46.57487511
TCGA_97_8175_01A	0.131033723	0.036597726	47.28223691	10.75333127	0.016899837	19.87666976	5.366195539	7.294079491	68.51259841	153.0188557	24.5540064	1.703539945	202.4220279	86.59528084	2.868528532	0.064653826	115.5953509	15.13228594	100.0336854	11.30822194	282.4980924	119.6111245	131.1944398	17.90133792	8.833596003	22.71190987	29.33521555	69.13266885	0.312281807	3.714509383	0.769463955	1.016517915	4.612274664	223.6328975	2.219509842	0.097238479	28.42017854	0.154576745	28.83050244	1.539536102	24.59204615	68.11215877	15.99721526	151.9829435	17.95394621	34.95206602	63.67574859	10.50206747	128.4628687
TCGA_86_7954_01A	0.082427801	0.026467706	25.50937976	5.568536677	0.01572418	39.23927846	3.026116953	5.849071293	46.83768708	91.05778984	15.8220561	1.197080658	175.3687649	90.33665389	7.629303622	0.093165867	67.64035804	14.71391358	80.75729657	5.60990493	216.5416269	161.1146476	41.47446243	13.61993448	8.280760274	20.79646288	13.81118987	57.32264403	0.215987054	4.113880103	0.836404363	3.87703686	5.588124604	129.7026508	8.062960469	0.042568705	23.24273732	0.110300051	12.34672572	3.121366401	12.80723365	54.93748228	12.96870919	57.99158157	14.20189573	35.04506963	199.1535484	26.21703514	72.98448941
TCGA_78_8662_01A	0.851198669	0.009291273	35.62279437	17.22948306	0.004497269	13.46485383	20.75963026	3.353638424	23.08715323	82.75212354	28.67774592	1.012940333	346.7467658	105.4990802	4.906766072	0.053444243	116.643302	17.46292626	136.5230464	6.763212483	190.350793	114.4559287	53.52792598	24.82700975	15.57487989	24.8768644	27.89973232	37.92992464	0.252246956	3.314409751	0.835754702	6.399529378	5.087314556	146.6637532	3.025317516	0.020782439	39.05888135	0.051320966	9.960582928	0.59447592	50.07932482	68.8596114	7.936414789	61.1138432	23.96279269	46.51603778	213.1333908	7.030611442	124.575989
TCGA_MP_A4TF_01A	0.095671673	0.011218273	30.9942072	4.073463223	0.005926579	25.5776948	3.529231575	5.278457703	46.84872487	115.3653786	28.66192707	1.381011472	273.7676336	101.2235962	8.240065113	0.040588827	118.8731676	16.58839883	118.0335395	4.314726137	180.5827844	70.77858453	57.41807165	25.31713926	4.361334847	20.91228701	23.37556535	53.27958236	0.17580752	3.227155427	0.988328835	0.375286138	3.474971816	47.56844204	4.740941572	0.022659457	15.06872568	0.088708525	18.72509717	0.943155532	13.28993382	46.40632502	7.707190487	55.65632448	16.62225242	74.15702636	123.8866371	20.73603267	92.42637577
TCGA_MP_A4T7_01A	0.057591016	0.014007979	33.2471781	2.061585579	0.007460679	30.98025846	6.129879501	4.942147648	31.2602369	82.54388888	25.6488313	1.123275618	230.8112769	94.61380273	8.624489229	0.046492669	80.93819316	16.55510701	113.1575702	5.750534978	48.98209681	100.7789623	101.0771583	25.37045014	5.417220199	22.34816299	20.89268767	21.43122755	0.115556825	2.472885061	0.876687049	0.421744796	4.11837939	41.23899427	9.201169916	0.052338595	20.90668333	0.089099526	11.1821531	2.013585794	8.909281221	21.92335615	5.457777885	69.62739455	27.03120079	46.52747717	107.6350931	15.06632446	58.51967356
TCGA_55_8506_01A	0.104007925	0.039905674	32.7672427	14.75791707	0.012660601	30.73756717	16.56469545	3.67398083	87.3798308	115.1935539	23.2001394	1.487693589	419.7387601	93.3985577	5.097941632	0.067114477	122.346981	15.73759748	93.01903456	14.56415196	317.3824868	187.7569782	81.64962575	18.89252026	16.16283838	23.18712957	23.19159887	65.86430789	0.306548018	4.455091548	0.835408476	4.330560673	7.977617263	119.9967503	6.147974276	0.081606561	33.93300733	0.146368402	28.51644321	2.427346234	14.12589514	77.42980477	7.968501699	126.944875	23.10679339	45.27262702	155.6849821	20.13257041	123.440302
TCGA_50_6591_01A	0.035167876	0.010048596	8.472040536	1.725092908	0.007172703	30.37897282	1.509897312	4.749216971	46.83694874	15.67013352	17.22425399	0.666436552	685.6138418	110.2283805	6.055228645	0.028574638	78.77419115	14.17952697	148.8076006	3.225117385	137.6328317	91.93027204	19.95815938	16.44998315	1.063708865	17.93800636	24.40667834	106.137683	0.315391155	3.897442675	1.050776085	5.081857668	2.200572954	133.5689442	4.35517413	0.025107212	15.99267778	0.112052289	12.12521471	0.060680185	3.187418458	29.93842637	10.84651269	33.17845358	3.673094003	104.2938003	42.22679558	20.93881468	23.72257402
TCGA_78_7159_01A	0.039979065	0.022099463	10.72839955	1.912876662	0.011046639	28.96528141	4.859615258	3.548985545	32.13908576	47.25053446	24.54631003	1.128449081	247.6593166	94.29974107	7.218197403	0.052571484	95.10253634	14.15890233	77.52733984	4.834823926	36.40900904	87.0230933	36.27592466	20.80881591	8.253125246	20.02404517	16.52063416	36.24335939	0.183462815	4.545910442	0.868314515	2.12487199	3.3788722	80.90354598	6.677685596	0.05129728	22.69161958	0.086592254	12.94335734	0.651175732	4.915033235	23.09321642	8.962981192	66.44930491	17.62759293	64.48447303	94.27969388	17.69020013	37.83542989
TCGA_55_8085_01A	0.060555777	0.012706455	11.0297631	1.878062689	0.005135355	19.21545918	6.762749141	3.055024282	18.63657227	40.1775805	25.27777123	0.657108666	191.7979011	93.13150272	5.309094967	0.044300923	68.57544861	15.98480176	94.05587318	3.500387982	48.82513762	65.05889162	33.57157613	21.06619197	4.830678559	22.84854868	15.56225558	25.25201207	0.200451897	3.189170423	0.903658733	2.099541978	3.265791321	32.4694652	6.020166768	0.023074594	19.67096554	0.076199366	10.14934608	1.550949784	9.590239402	25.67182433	8.306777994	47.42128531	23.18873495	49.61098008	62.12319591	7.774503212	39.95126498
TCGA_62_A471_01A	0.04429924	0.0044213	9.044874995	1.162080083	0.002066696	6.513297927	9.372700959	5.044172848	35.29233915	58.89741409	31.99598679	0.582454014	299.4602457	93.80045012	2.899591365	0.039566253	43.84183957	18.03521793	162.6738788	3.394821365	103.8482046	61.27507383	73.72199966	24.73470206	0.994362333	23.68212892	26.80568044	21.16899542	0.104613411	1.896897813	1.026982259	1.185867694	3.169758737	17.77551497	4.567528306	0.009837894	13.54551652	0.064901606	9.716306051	1.003323118	6.16949548	25.21429466	3.954140368	41.57437032	23.84391106	42.93372322	318.6455469	3.661126594	61.49141722
TCGA_73_7498_01A	0.1605579	0.020345439	53.1416854	4.370109078	0.013436962	25.15257255	9.330214446	4.148131614	31.55753978	60.88043269	20.82010572	1.451371378	165.3464968	94.2823647	5.690145842	0.055542515	75.92699316	13.82842975	73.28736197	8.78826975	46.10704344	128.8335816	52.56950389	17.61674463	13.51640612	21.40447066	11.56061718	18.21530796	0.129234318	2.701348117	0.771911884	1.519017726	6.018911214	108.8774873	12.04041901	0.06003341	31.42768794	0.086848454	12.43225145	2.377081256	18.93152793	48.84419455	5.723024863	63.48727651	22.37767081	39.47292533	111.0764662	15.47650352	58.81759772
TCGA_97_8179_01A	0.372537954	0.042642572	53.34450574	10.56314895	0.020005389	19.73295701	7.590302164	4.896189106	30.10860214	111.5067018	24.73108916	1.329849259	234.8681084	98.56679287	6.210677749	0.078691917	120.8851035	15.33867285	91.76270436	12.3025445	166.2585657	243.4599126	72.19892793	19.62481305	21.75937818	22.22899304	14.03468244	40.93883272	0.130852921	3.276796249	0.89912035	2.701391571	6.913452487	260.8650352	9.714775691	0.08749201	45.60060482	0.064070494	16.25823988	1.739296827	39.626805	129.3912288	9.66181396	74.63247676	22.9279851	59.488615	176.8608934	11.49616066	111.680738
TCGA_50_6590_01A	0.036741629	0.01127226	6.514693704	1.726050291	0.003532344	16.55100156	5.711928022	4.080292497	22.36342765	43.86138726	29.86094581	0.164076063	180.8699627	82.23862981	4.848229431	0.008792166	43.94336275	13.63522026	137.6257055	2.234148898	66.46099392	65.48038235	29.92208519	17.85103622	1.56501899	22.04158648	16.57211976	33.97402162	0.131003329	2.091001954	0.753493506	1.178386434	1.885599452	28.0709917	0.117993753	0.013055957	19.3637928	0.090800487	9.939673585	1.039295684	5.157895982	20.47722942	4.21072935	51.4830785	21.04547529	83.33050501	49.04454301	7.55980614	64.32748366
TCGA_49_6742_01A	0.101649987	0.019022982	35.72361721	3.612300543	0.007027429	16.85898885	15.40443978	5.571389398	64.02901732	69.87483088	25.41756043	1.256599483	250.6244317	93.96819201	4.065652761	0.061790809	81.10769535	16.65795414	132.1399362	7.42507982	116.0204254	87.60032773	57.6487395	23.73386308	5.075703464	22.22573271	38.84	34.89759992	0.368589416	5.18340482	1.202545509	0.912211976	3.101359054	54.37989539	13.48548585	0.097806895	25.05735001	0.201892579	13.67994498	1.01848232	11.95250048	31.22187803	6.669993761	44.2790013	20.63771051	46.25912653	222.7380474	6.197384307	72.33223788
TCGA_64_1679_01A	0.397395758	0.038964418	61.06197894	30.81248661	0.011877983	28.85876899	18.81432789	5.711285783	84.20571176	119.3537831	24.79260866	1.066165957	165.105548	77.07478452	5.235691518	0.025543049	65.89412261	11.89869423	90.54159743	10.17227163	257.3693678	155.0391997	57.87725975	15.76655521	8.428652391	20.36290675	12.43996564	92.70102761	0.367806473	3.891952977	0.760579766	4.489492139	4.411320565	396.1744251	0.495584382	0.091064802	37.09889249	0.201476057	27.09676166	1.361207243	58.52046194	126.4303191	4.894864425	131.7528552	17.0603979	59.60708611	147.6406753	15.01715365	194.616435
TCGA_99_7458_01A	0.091105905	0.025035185	24.88992569	3.729472056	0.018102875	23.41865492	6.021575707	3.515880139	38.57856314	59.11956348	13.1903918	1.384725182	70.20312756	76.51438712	4.496117284	0.044900092	87.2501758	11.33213588	73.52360846	7.132561632	83.00507617	125.2304959	52.40655037	13.34507058	4.405906066	16.53008507	16.53302086	34.23280495	0.249332845	4.919061709	0.69992138	1.505414813	4.681772514	120.1342703	6.406103495	0.09710626	19.39592004	0.151458751	15.70003908	1.410876324	12.87191143	38.05338859	7.081393411	91.36306332	8.926657269	40.12988027	60.14179691	13.1318367	53.55559456
TCGA_93_A4JN_01A	0.043436205	0.01727352	18.38394906	4.25774724	0.01047589	23.8372786	1.368171314	3.701804285	25.46224794	35.51558483	13.51076061	0.477443583	194.0697042	87.21940982	4.668966003	0.019377091	49.2077688	13.01664195	80.62515747	3.628792476	68.15377231	65.12711045	14.65950117	8.532101493	5.421429557	18.93940454	9.796897643	47.34312408	0.14582337	1.829592446	0.818134243	1.112164307	3.929573715	76.23560629	1.404855614	0.043654254	22.73216103	0.062150976	11.42339981	1.137002332	6.091408567	37.23470963	5.681273391	49.56761382	7.319451179	37.20824739	38.19513783	17.39569604	38.44315358
TCGA_55_6975_01A	0.188454298	0.012215537	32.43054748	6.331236505	0.005251544	18.09010865	16.98512078	7.150143669	38.26666377	68.02138318	23.04545608	0.849531065	198.9868754	75.4165429	4.921407426	0.01637543	71.85565714	10.74832282	107.6423891	5.84110723	89.22141998	100.3480811	58.14766278	16.74671666	4.841509433	17.91524719	30.93879412	36.07939322	0.135773448	3.451070094	0.791325657	1.639427938	2.77106742	123.0124124	1.63672856	0.041110262	38.94716319	0.071210604	18.35141085	0.537296184	24.44703342	108.1211916	5.311839304	47.25652279	13.17067446	54.84101654	212.0355373	8.964729329	91.1711634
TCGA_55_6984_01A	0.092427657	0.031518227	32.59664414	5.253635638	0.009884212	29.59677367	7.616650696	5.304250391	54.17967602	88.95331956	30.88757027	1.051862847	254.4614467	85.47767882	6.031483413	0.037018909	72.46619996	15.80883763	118.490694	6.148384243	61.28115697	104.9878771	87.58007795	22.48285344	4.706806606	21.8285357	40.85084888	38.42170828	0.25692781	4.46774423	1.094467918	0.140820059	3.451444904	52.74195523	6.508562201	0.073802387	17.58465386	0.346809682	20.66699568	1.39071399	15.65190151	30.60703957	7.281080173	133.9932557	25.45799942	53.63622681	152.6749779	11.44371011	85.00810193
TCGA_50_6594_01A	0.098293626	0.023749	40.67935867	5.473021028	0.010531423	22.72778461	27.41280003	3.344919921	39.62305235	179.2734496	32.79181186	0.575055615	174.2532183	89.7332837	8.420485328	0.124323357	195.270394	14.88790043	134.9025546	7.378322804	384.1469235	133.1728592	121.8360384	25.49123998	17.53272783	20.75525946	38.80944031	62.9217403	0.264604596	5.923364588	0.807721608	3.565796697	5.543206018	141.0401248	5.835596075	0.059928343	38.53391027	0.152048544	32.2782261	1.518320857	20.85299804	83.71918121	13.81281914	107.4920121	25.8351343	70.17874283	132.7946787	16.00633893	171.7119209
TCGA_49_AAR3_01A	0.045383796	0.015637779	11.78919307	3.265778697	0.006816517	24.28068424	7.592729277	4.125368359	39.10949836	60.97223987	21.89254742	0.356575328	161.251104	80.29617724	7.557413409	0.016321731	49.87178335	13.40697172	128.8508016	7.410437957	110.6417246	100.3377234	68.90498693	16.37169562	4.10717539	20.99859189	25.03894495	23.3176128	0.108022392	3.301217102	0.758778566	1.15087528	3.069597752	91.62183009	0.611285034	0.033199823	23.4848299	0.093203664	19.19509125	1.419151568	6.279960496	54.55314661	7.084143136	87.26166808	18.57330604	44.52015084	92.2356385	13.7465912	68.04724832
TCGA_93_A4JP_01A	0.110674921	0.043973637	29.57777886	7.831494079	0.020678847	20.8944101	2.990236832	4.825283237	17.3822442	52.05261289	17.6103165	1.459474694	136.9132044	87.6331097	3.676750429	0.058881229	59.77319633	12.96714651	71.1336012	9.466517644	71.63597326	99.74376555	30.98287238	12.03079661	8.08984743	19.66463211	7.713477528	40.01002492	0.190909397	2.153144755	0.751835445	2.904414158	4.523280475	116.7229518	1.920067405	0.111967331	19.80028366	0.077910585	9.878620346	1.713622246	17.36557765	56.1701304	12.02632019	38.14597214	15.62182682	35.11575199	48.51126513	11.74543246	44.12364213
TCGA_78_7150_01A	0.111775469	0.007661357	18.45635845	2.577371634	0.003716648	9.373945808	12.62210136	7.06167094	52.84649934	61.25578241	25.25442445	0.896209281	194.5112366	81.773074	4.047531422	0.020485136	63.99673474	12.56044903	135.2728273	5.360714845	176.2539686	99.50202094	30.88369774	17.792466	3.448792674	17.68487464	27.98160197	60.81428068	0.239024038	2.314881444	1.087708851	1.954994185	3.175813032	61.51004345	1.35815753	0.0307852	24.77037224	0.080084141	14.64157495	0.374840904	18.73885363	43.48114218	3.413657131	44.13142913	12.55356773	61.52983755	374.8005154	4.654962062	92.17305302
TCGA_78_8640_01A	0.086653712	0.011495663	14.30520968	4.483100037	0.003767514	8.68204335	6.497449232	3.86920027	17.92049182	90.49796622	22.97887319	0.508090753	240.6771051	94.95862721	1.694005715	0.053521878	82.02496159	17.12830206	105.5786817	3.295427353	197.4787601	98.55804368	39.03249745	19.84441967	7.678327075	22.35777336	9.439009501	34.27184688	0.147795285	2.144616331	0.827403556	1.82322905	6.484850212	150.1279918	5.237119278	0.012459006	23.96980621	0.054726045	8.575199742	1.55195446	16.80964318	57.967147	7.69290448	48.06091095	19.84773458	41.96858303	138.2691828	6.904459524	97.57077741
TCGA_78_7167_01A	0.278545716	0.01841155	119.1080604	5.83587673	0.010907962	20.16722505	13.95638282	4.14031729	42.29782645	94.84087025	28.95181351	1.835579976	258.9236458	109.0306316	3.819715856	0.03621585	157.5810316	15.86530945	83.30399592	8.679956632	108.3428904	170.4176248	54.08885748	23.71817489	8.863057033	21.93116769	16.13957767	22.45099099	0.133495285	2.716749616	0.98070757	1.063615159	6.07046872	146.2700236	14.01448664	0.036257393	32.01769221	0.102073554	13.89383282	1.062965654	28.24759799	81.71430681	3.74672936	64.65654103	28.91205168	75.45032574	213.3010579	12.51903907	67.38826366
TCGA_69_7978_01A	0.056075246	0.023086718	20.06441608	5.735786227	0.011341592	24.84740514	3.531194529	4.325662516	49.21146586	104.924421	19.99351322	0.716324711	94.06541722	77.84169187	7.360899254	0.039588823	82.09755642	11.68059148	82.23134418	5.832383464	177.4575535	108.2438543	64.53205371	13.44595931	4.805582133	18.38143364	22.07989808	58.66385233	0.239060757	4.316953771	0.706836256	1.003540171	3.177354011	103.3773597	1.453433614	0.062411553	18.49979437	0.138511892	18.80873617	1.695986048	12.16484472	59.33111166	6.104759235	112.4792402	14.07982076	47.57645274	57.76022356	14.34791138	95.44045716
TCGA_69_7974_01A	0.097129564	0.017634598	26.74940977	6.583865585	0.013929975	22.9566489	8.79752058	4.080590149	45.73293894	102.0383952	21.71645257	1.279010853	155.8388376	86.09852995	5.767070098	0.055107828	115.5316089	14.64993138	105.5712139	8.813628834	206.5034648	124.8198853	72.19091721	18.1692789	6.829613242	19.74981447	40.59285154	49.62558888	0.213977281	4.824475206	0.81468114	1.43965286	5.191488712	96.80711003	3.267633056	0.082222208	21.79262668	0.186116215	16.59253833	1.435036542	20.75899461	66.24195698	7.95433122	121.6071957	16.28952394	38.70289767	62.93097626	15.62117074	99.53887394
TCGA_44_3398_01A	0.060981899	0.016311146	20.20191141	5.26651482	0.008830027	42.81146436	11.64707977	6.363234049	24.18494381	70.6356357	14.18465729	1.225363891	53.57207061	63.59114797	9.86274887	0.031604769	77.57318511	8.304631597	74.86863648	12.50463051	66.09360334	87.23286304	80.51567603	16.34013033	4.14764673	15.38561692	24.72606801	36.56846939	0.16452208	4.432988829	0.463230732	1.298153154	2.494064112	79.60215636	2.86766155	0.101912569	23.90852928	0.101449155	19.07779537	0.703861143	8.642867022	34.59173231	13.18685707	84.02202864	9.83013838	35.87107494	71.1020328	13.22155161	54.33508513
TCGA_38_4629_01A	0.077968435	0.045238014	26.52165989	10.39665518	0.012069759	49.37568193	38.83659965	7.036701819	77.98998089	114.9714799	32.57944708	0.885639044	183.7052561	77.36165373	13.69399218	0.036921053	109.7388521	13.27892982	139.4770563	17.19551091	305.9428372	170.3655642	110.5942563	27.71697613	7.608069746	22.16604271	54.50548408	63.50016056	0.258824325	7.321759155	0.67502924	2.383664694	3.509132783	98.62297093	1.007503623	0.138299337	44.28607348	0.185191653	36.59442991	1.438557848	16.30777072	83.58703768	12.20435816	123.6258473	28.72641759	66.68425113	141.6140878	16.44004107	139.5401767
TCGA_55_A4DF_01A	0.023921747	0.013898042	7.185846439	3.213373644	0.008298659	18.45935784	0.773329909	4.378663281	20.37169617	37.56244186	15.83216782	0.559075552	160.7469465	88.2374685	5.499896421	0.0609554	99.83209	13.39268874	84.33660927	3.023018913	208.4754183	93.01845781	26.57189219	11.32947874	4.912652396	19.01138493	16.53723865	77.74599409	0.268160405	3.966302354	0.868503703	4.932124097	5.249171133	100.2412217	7.350840697	0.018483637	19.96778182	0.078050565	10.92488245	0.774981065	3.776597221	13.77175305	20.98868917	34.25474794	9.703660032	54.69532321	85.87321563	11.96246526	42.48834768
TCGA_05_4402_01A	0.186113658	0.055030453	53.3209139	15.40266151	0.018078776	23.10263313	14.47146324	6.849284803	67.45171015	95.62854668	23.84399143	2.071759004	194.7498953	83.76759484	3.239979803	0.05086369	87.18385577	13.9960422	91.39577041	13.56609195	316.2142049	148.1907536	58.82126471	15.57519559	10.75841111	21.06783243	25.90800244	67.43797042	0.510053617	6.58524495	0.802821614	4.209032819	5.208643974	331.671015	2.735947451	0.127338383	40.24603675	0.168417383	20.2369687	1.830324175	28.65378158	93.84892722	14.30935411	67.67973927	21.7380335	41.1216075	246.1638105	9.466651166	108.1067658
TCGA_80_5608_01A	0.058701471	0.055915064	21.13290921	5.110782083	0.017112507	31.46725291	3.672211806	5.588300647	48.9827559	74.42054307	34.96443964	2.017363243	480.7577514	98.8502238	8.59118515	0.118105106	120.6190631	18.2823282	95.60693208	10.60005597	90.27915146	151.9486759	72.11725087	28.59792655	13.68336763	25.26192619	24.73153543	39.49362714	0.209726049	5.206764643	0.9955155	1.845125162	5.030896273	168.4240813	18.7357389	0.17656247	32.151092	0.177914759	17.56736974	2.394604052	8.56124434	28.40157197	11.562069	82.53566371	47.28841105	53.99470668	173.8542307	15.8980195	74.72614484
TCGA_55_6970_01A	0.103140849	0.011274644	21.22742225	3.463831026	0.00517653	13.37421157	5.377597027	3.968293247	22.15564451	54.39702523	19.39115047	0.781827112	101.5278711	80.68000303	3.956482992	0.036197516	81.62104981	12.54627355	80.41237199	3.447952642	40.64457773	96.16000644	31.12469179	17.14444059	3.697094166	18.50985694	5.947832451	29.79207572	0.080116348	1.564096009	0.721637412	1.103613256	4.323242944	48.00638558	9.222384967	0.018954656	18.22588821	0.060836443	8.157060608	1.221179592	15.48737357	30.00965422	4.209478684	60.08917721	15.47261025	43.76477776	100.1622061	7.596270423	52.58331219
TCGA_05_4384_01A	0.102686447	0.014896383	47.76309845	4.108696867	0.01160659	19.43215876	11.24102958	4.714559757	37.7404491	65.33102539	18.59495121	1.657188718	125.6708154	91.65348522	3.880205331	0.07602326	89.0362813	13.57867133	73.80624958	8.471896011	75.34919721	105.5888039	59.15656006	16.86642753	6.569162434	20.09654748	11.69073717	26.68010379	0.147230486	2.994561873	0.81391383	1.290958915	5.133381394	73.5149893	15.72626999	0.067416285	25.09318577	0.093790941	10.90559095	2.006109399	15.00462546	44.00248948	6.131449615	58.68239583	19.62027561	44.21934394	146.4583239	11.67324647	53.97579778
TCGA_44_7671_01A	0.24569806	0.017973984	87.01891716	7.010030906	0.007260636	17.45285639	14.79161415	4.184269712	36.7379965	101.4313533	25.10653703	1.720237447	170.6734815	85.95214533	2.96939574	0.041004231	79.71558234	13.04986353	81.88268135	8.984855013	64.65265039	135.4966164	70.94148353	20.61530769	9.604612643	20.23770394	8.518438993	30.02088094	0.089445308	2.031845506	0.831965308	1.577203053	4.884252791	121.9208537	7.889213293	0.046643288	35.0856169	0.080152915	13.48493043	1.44315017	29.88949901	66.88695207	3.41203157	87.03900062	22.14397958	55.19750761	184.2187084	9.689431845	98.24812183
TCGA_55_8511_01A	0.136563263	0.013389966	16.25416629	5.143644772	0.005009662	12.25098689	14.73907507	3.470846889	31.91783235	65.96529084	18.0805896	0.486926604	151.678346	80.99613349	2.678358478	0.027681774	66.37132359	14.18919808	98.47064709	5.181677342	77.4300409	106.8250156	38.89988516	14.57008079	7.773148031	21.03350412	15.15985839	31.54610235	0.16064377	2.634080633	0.747645658	1.980519717	4.728870277	51.5430662	2.738962297	0.023387631	17.04485406	0.06642934	14.04643006	2.230624662	19.0550936	48.24960436	5.637164972	76.46709002	17.62183127	36.24294017	83.52955986	9.572314358	76.16705685
TCGA_MP_A4TC_01A	0.064209651	0.031853079	12.97890811	5.783030335	0.009278488	22.07132804	4.701560695	4.672185693	34.48482041	75.43723011	22.95730129	0.825720814	202.5703934	79.48231048	5.203631725	0.016982386	75.06053469	13.10789572	122.6398117	11.70651527	153.5703189	141.9072087	55.32973447	16.68946635	6.568261158	19.50277416	29.94461426	41.57633913	0.146064095	2.917407611	0.719035249	2.456244111	4.524005863	105.1583978	0.901778947	0.053960703	26.72921453	0.084694327	19.62630208	1.451915746	10.07873438	62.74604495	4.916159026	105.9784832	18.50070039	44.13063077	107.7636195	14.89342198	108.2033769
TCGA_55_8302_01A	0.091578909	0.031660921	71.44545929	14.10408279	0.013236795	28.17565863	7.357355959	5.271495699	93.09053281	175.966929	43.63630802	1.138854111	354.900047	102.9368805	5.208344747	0.083040635	175.9393839	20.5248953	147.5648851	11.56821431	460.0008128	129.4199679	178.0370311	31.59888918	8.543940871	27.91780948	62.3275142	50.15843156	0.308910825	5.514734378	0.985136254	1.787146215	7.559886991	206.4756635	4.230460952	0.127938363	43.68729342	0.269176233	35.91579341	2.910908537	19.96458617	115.4153865	9.999987321	144.7641038	45.98800259	57.19048441	143.4501545	13.36259823	181.6630674
TCGA_55_8620_01A	0.120901693	0.015734494	20.97812249	3.934193379	0.008700518	27.21428451	0.393211648	1.579115093	8.926017321	46.75581493	13.01601988	0.440268277	238.8777515	96.50623496	10.34465246	0.051003418	60.55011462	13.42439989	68.30441204	1.663615632	136.8846779	110.2069515	26.85648357	15.02469761	3.089542368	17.06127167	10.01238607	29.09778849	0.165225401	4.443449095	0.756479495	2.992079606	4.604724391	168.1123729	11.01347967	0.017798702	14.81561638	0.102239335	3.505646259	0.779125927	15.50352959	11.99963363	5.394857994	45.32769837	5.787878798	33.06883255	82.1109568	15.92870369	55.49774556
TCGA_50_5941_01A	0.07233339	0.024452838	20.32889632	7.213710874	0.010520654	25.19309103	4.995144624	4.361833551	37.19789036	65.15146451	24.16335246	0.860208738	125.3613099	78.64015615	5.282603794	0.036384913	67.94437552	12.67355187	82.53422269	6.366743973	181.252291	85.60126178	51.88176188	14.97037966	3.872494864	21.18727401	22.56513672	47.96763931	0.288590594	5.17886785	0.725190462	1.257534577	3.204978327	93.98808634	2.577561937	0.05045936	20.16472213	0.118740696	14.55813532	2.530433223	11.84658748	45.0255546	10.13440635	76.8526632	22.89383257	33.61444325	63.12228433	10.41934181	70.47358275
TCGA_55_8301_01A	0.034772044	0.019536292	8.555609993	3.882726657	0.007536475	30.6439936	3.421583088	3.3836536	27.51696373	35.22096044	18.67480712	0.446044738	133.973082	80.12037828	8.763457402	0.029524397	66.59708799	13.34796247	79.23222797	3.978528418	83.17875422	91.38485121	41.9965462	15.367537	4.465057611	21.10310011	15.49696031	35.30915995	0.132793758	3.26472697	0.698000501	2.099952244	2.654419686	63.96564029	4.234575575	0.035907485	19.35334457	0.076655455	11.79099554	1.94425591	5.363426361	22.02309764	8.582782015	68.79626236	18.51292236	41.09730039	54.24570061	13.83238494	40.07277888
TCGA_L9_A8F4_01A	0.097554361	0.021066037	33.99490158	5.932010038	0.011934314	36.97376244	2.858168199	3.055792773	20.15002493	68.32215366	24.01109405	0.618207173	225.6507735	97.53555052	7.326124147	0.031577279	93.45550462	16.28859166	90.43913821	4.608831186	143.0637856	69.70074953	37.99233439	20.02097217	10.11485735	24.77328491	12.38626985	34.72576937	0.174724834	2.726876257	0.813511818	1.702905177	3.658864214	80.54054903	2.139309746	0.046245611	31.73819844	0.101701751	9.820107421	2.300254136	14.8748982	38.95567157	6.35377074	55.30703219	28.06683715	59.46829448	29.24243032	24.06554767	87.46048225
TCGA_55_A57B_01A	0.083078815	0.018918306	49.85047111	6.062945865	0.016892946	14.40071105	6.886516722	3.583161004	35.50279936	85.65399425	16.66735561	1.009157323	142.7412683	90.57656537	2.5892297	0.034277772	48.75220696	13.1231884	80.59552536	6.330584291	85.59396496	87.17459077	38.74720487	13.00456525	4.026149241	19.00734649	17.29514218	32.09831604	0.247941422	3.140971706	0.795366065	1.048545934	4.679922869	143.6888083	1.87321924	0.112744846	17.38202941	0.074788054	13.87823151	1.484521755	14.74979581	56.7919209	9.469601949	53.2366112	12.93524161	31.85678048	80.44494554	9.341482787	51.07662569
TCGA_86_8673_01A	0.09130793	0.035892553	17.62859742	9.359015761	0.009731149	28.29744582	17.84148279	4.507228633	36.48477925	122.2221524	25.11382655	0.798369094	293.3859689	97.97530951	7.261299403	0.094395884	120.7550799	17.47656684	101.8118434	9.360552174	171.3511716	85.26621577	110.9279524	20.4298479	10.08942911	23.70266765	11.32377102	82.59180898	0.183152018	2.96513442	0.711872279	2.815477427	3.98842414	66.35328994	10.68398096	0.057503747	17.8580622	0.067756205	19.3429459	2.039971684	11.32396761	54.44953101	15.28075187	99.01640362	22.73192949	43.61684878	70.85241625	18.40653125	90.9328984
TCGA_86_8074_01A	0.10220608	0.020087344	17.55283878	7.494160251	0.008557179	23.51572823	11.79743019	5.304834553	47.86745085	50.66719812	16.47365473	1.14661794	146.498719	82.20361017	3.743717399	0.023602737	73.77391122	13.2006255	96.08315329	8.871228722	174.4053812	135.9678817	38.61468001	13.14294373	6.687308242	20.3985301	13.51720928	52.70770151	0.359637474	3.328026033	0.750229944	3.365466409	5.87535608	105.2006502	2.089780704	0.026585795	22.5616082	0.102600742	19.73927158	1.362302398	15.74065328	59.34791616	8.141329756	78.0955302	10.92738779	37.79557675	100.391347	16.03746438	52.649153
TCGA_86_A4D0_01A	0.149768615	0.020252021	17.3334222	1.412770791	0.007302064	38.61774939	1.276832049	1.83405539	13.79836765	30.55431253	20.57453026	0.948806518	319.3226647	100.1298503	14.60708035	0.103836128	104.4676004	17.14392533	89.18152089	2.88457863	139.4138226	145.1056257	26.21992103	26.16014109	9.131772788	19.9393939	34.44832156	18.67086755	0.153550533	9.343710384	0.978198608	4.839886315	4.12116229	109.3180779	30.71103209	0.029238917	37.32418571	0.10509247	5.385591839	0.363137066	15.86983515	27.15050804	11.42785917	35.43370591	16.80070849	63.02835039	358.0482692	17.69444326	59.4872923
TCGA_MP_A4T8_01A	0.093730063	0.009649163	23.2099258	3.948635114	0.005195127	24.11982597	6.649153596	2.577134099	24.52674781	59.61732085	24.46931632	0.945357785	324.924583	94.05984379	4.678621442	0.029154962	64.86617827	15.90365794	95.38401648	5.10197062	100.9982024	77.54192218	44.23857604	24.17523057	5.548249098	23.01821622	16.75951495	15.92602717	0.135913667	2.848516561	0.982409838	1.313570346	2.426942448	65.37892375	5.40064074	0.020989915	21.51564919	0.092895192	10.3167689	1.214035039	11.20563204	52.35891457	4.675147505	53.06496854	28.69688618	64.17079043	110.580822	16.85446809	64.67394303
TCGA_86_7701_01A	0.042142493	0.013307186	6.423330914	1.242914749	0.007040619	21.6276954	2.081349036	2.92782502	18.07823808	27.77889272	13.83488767	0.584626463	82.2325187	70.51946161	7.282149939	0.030047032	52.2424647	9.644382682	57.17256726	2.900256838	58.56302108	86.62099246	23.54053566	12.15975272	3.107579197	15.00842031	9.797745702	21.77743162	0.126856033	4.016084837	0.668122735	1.675299175	2.26198501	67.24431579	3.222966464	0.056351149	12.55827616	0.086837278	9.934928306	0.558297269	4.873554266	14.10964427	5.73593344	41.2375331	7.461037512	46.31164047	60.55160418	11.64467499	36.23259922
TCGA_62_A470_01A	0.086098712	0.013708836	21.08413922	3.08336642	0.007675773	20.89425245	6.59516157	2.813887659	21.62805339	61.98788403	23.62499207	1.384788062	221.8963472	92.88984128	5.206471278	0.063128587	87.75548013	14.8917174	83.90124275	6.096982516	42.15016876	102.2755163	41.26531479	22.03023589	5.426302907	19.32752286	25.45171302	17.12153885	0.167174064	5.313302122	0.998677495	1.796572331	3.918742895	58.03155127	12.11935188	0.030421603	22.482971	0.116785736	7.797304246	0.635944921	10.03381828	19.87177709	8.025964704	46.29455802	22.15668479	51.09319029	131.6821541	9.88586119	44.16758536
TCGA_55_7907_01A	0.43599802	0.043960656	56.22179385	9.832530684	0.031465723	22.2728602	9.502111087	5.438786941	64.19040067	128.1776715	30.42672774	1.152344225	164.0796007	92.38062568	5.031384709	0.054941717	161.3972176	14.4918531	94.97450398	15.34565694	281.1599476	192.0928767	69.21960331	22.24117387	13.77267152	21.45497585	38.25101725	71.17532108	0.338371509	7.133428822	0.920926644	1.998890232	5.373473176	367.0354537	4.87943432	0.272508436	56.00911394	0.221606766	24.11985583	0.909399455	52.80796659	87.22854177	10.58668691	112.5829953	28.06753744	67.65349383	103.4717541	12.46707579	133.980124
TCGA_MP_A4T9_01A	0.105577459	0.019872046	31.48892336	8.62218162	0.01444199	21.83023568	7.952810997	4.533452017	55.0359283	105.9103371	13.97376661	1.05605858	131.5605775	82.18935222	4.60665626	0.043498455	83.45315221	12.30762272	94.46653532	12.58948684	158.6024634	91.96050222	62.51210471	12.25368286	4.890304293	18.76140236	16.01186473	37.84080176	0.302516052	3.710502213	0.712564216	1.285206013	4.955743853	117.8500814	2.003459846	0.10277345	21.89010845	0.113484369	19.87688381	1.48836671	17.51110786	56.14981804	10.46418142	84.20679431	10.30779868	29.58762142	69.75274205	15.50185963	88.65759781
TCGA_05_5429_01A	0.135063329	0.049032331	27.64149633	7.322643732	0.010479401	54.02321789	18.42968429	8.20378193	43.48687855	138.6551005	21.56484832	2.162956743	262.3814517	79.72594576	13.60642274	0.058778469	161.1249899	13.60793965	138.9892809	14.55788935	119.8590196	225.4166084	90.84422263	24.95749627	20.18715201	19.45886835	118.9085823	37.64880596	0.392232404	10.72838783	0.959401285	0.487143266	3.865531848	48.0866552	7.565384337	0.081222145	31.03229279	0.251631416	27.77039093	0.785495199	25.54822642	29.22452433	16.47990622	107.4172531	13.99046593	43.60916398	292.0404862	15.22132359	124.1398732
TCGA_91_6847_01A	0.164898837	0.013680262	25.96002946	7.683471483	0.007403496	12.97463042	1.712365475	4.716386879	27.25918928	61.63090706	21.616112	0.586002989	816.1074724	113.2639223	1.868907202	0.017304824	68.37080806	19.13538463	149.9872089	2.919529717	383.8928716	126.2697321	35.27712324	15.39773381	3.709018261	22.87422098	17.43055696	64.26787732	0.354360577	4.074981239	1.114179682	1.22231548	2.729476696	240.8162367	3.243431056	0.020229798	21.29226478	0.071105282	11.41708918	0.236072161	21.10088622	80.94990681	15.58575745	46.19740621	9.444568963	66.80371357	91.93733575	9.481529911	60.46166928
TCGA_44_A4SS_01A	0.140467634	0.018484526	42.12933921	5.998209599	0.010415885	15.18940092	3.779562005	5.063652814	37.84015172	119.7466445	23.98068117	0.64866848	140.4467893	82.09601285	3.198712519	0.025569495	62.22398223	13.35388196	94.22356507	5.40246638	97.82262225	103.2758679	52.45795667	13.62223136	3.946574577	20.42523566	21.27445223	46.0148284	0.142249915	2.133973443	0.840694312	0.838057883	4.603092989	102.0890405	1.955198516	0.051530139	28.2667744	0.079810634	14.58538786	2.053535458	25.11520665	67.27280851	7.804448427	106.5041973	20.60720496	38.74823302	155.3234604	10.16318402	95.60206572
TCGA_97_8171_01A	0.03982767	0.013217282	8.401461614	1.184312674	0.003984731	15.87151573	6.779839249	2.39933462	17.63813614	46.36733243	18.74826791	1.068176861	285.0102276	100.5794651	4.76075003	0.06319079	62.07060011	15.93871754	94.18667106	4.83137497	34.82961818	98.26278361	44.60844079	19.86898917	2.091171671	21.76524112	11.94735955	16.42308478	0.225618302	3.966165283	1.151549727	1.132654017	2.878839413	49.80227931	24.88694891	0.010556958	9.425608923	0.107931267	7.33200864	0.56692747	5.043300098	7.701881523	8.709017736	30.84014579	18.1585346	58.83312743	69.61047866	7.336915647	30.80689223
TCGA_55_8089_01A	0.061519027	0.0173588	15.81343394	2.690648613	0.008267266	18.77560968	6.786469043	6.122520526	35.60587161	61.73442003	28.79700413	0.345358954	145.6405291	78.15444079	6.16414386	0.025208543	71.71321604	13.23619866	116.481715	4.290802122	113.5106756	104.9717691	66.20521803	18.0236862	4.00977983	19.93004144	30.45473221	33.62534147	0.142266379	3.408805839	0.819048796	0.494912823	3.307794986	53.14583961	0.789715859	0.064677546	27.95473649	0.101510916	13.83693981	1.712585882	11.88627144	40.31173106	4.040805416	89.23943808	24.10015999	55.31375782	88.59783953	8.837044648	76.06116697
TCGA_62_8395_01A	0.143541428	0.020615524	67.81293155	8.09146996	0.011127967	21.02020796	4.749666326	3.835780769	25.58727767	68.49156198	18.77246712	2.538237971	203.9464653	95.01207103	4.203281074	0.10169374	64.14413524	15.02197667	72.95076157	7.346333207	50.65951855	100.2044258	51.50274118	19.44386429	7.657472123	21.71040351	8.750421365	27.1166844	0.166629175	2.458144674	0.84596684	4.147932267	5.907255025	130.4543195	8.985658276	0.052318931	36.27002094	0.084982853	11.15258578	2.273371732	23.05247329	55.98826616	7.00994817	53.76498265	15.10206521	42.16645968	117.7516706	13.65353499	83.10902937
TCGA_53_7624_01A	0.060592636	0.018922025	11.22673014	3.650482252	0.007225655	11.12619328	13.67066258	5.115397447	35.07719112	45.95617466	58.63257368	0.572153493	427.2841962	109.4066579	10.27536822	0.057365658	156.4370878	19.46373923	206.7423335	3.213810076	270.9841516	135.2985672	38.34685534	31.1043802	8.228577373	24.73009467	69.3296039	127.5397021	0.325903503	5.361288848	1.22134604	4.151508571	2.143439232	75.17587867	1.299064746	0.03112434	40.20382158	0.064880051	14.15677271	0.826944884	13.71167316	66.94337046	5.321607987	40.36293269	33.19316764	107.1509585	207.328121	7.305012476	121.3690907
TCGA_64_1676_01A	0.076443272	0.036598347	11.04315687	8.09736737	0.008946417	40.29736669	57.54228657	6.089613006	49.10553294	136.7031979	33.35837475	0.450135697	157.4491961	81.52277598	13.66307797	0.049923996	166.6850778	13.56794109	110.7069518	17.79116175	386.6208817	207.8277577	237.0790943	32.44822334	18.59155823	22.3370304	77.30238255	61.0316909	0.367837936	9.222504445	0.634741567	1.702006232	3.297266285	65.9234807	2.883506604	0.100446692	49.61884956	0.118522423	39.26158266	0.896819652	14.3644027	63.79126291	22.61781426	121.3451848	37.01639729	59.57546419	141.0442812	10.97606985	99.14009332
TCGA_55_1596_01A	0.114816749	0.031429162	21.15020319	3.596995634	0.007940304	20.4977352	10.34222211	4.340828179	29.62482884	91.49241727	26.65560448	1.045821054	352.0486312	91.0905825	3.904907006	0.088160972	70.28329698	16.42167814	112.0573128	8.336580418	337.0406363	104.9594369	38.51042305	22.32752501	17.37553835	23.22219901	9.627157203	26.71519699	0.217215942	2.688193892	0.995929556	4.325232387	5.12948383	54.63160614	6.560679816	0.040445623	49.08152156	0.043425167	11.35457887	1.365373454	13.20456528	68.78464738	14.31263584	38.63092561	20.26640314	44.31467327	252.9809416	11.92096375	160.3817224
TCGA_38_4630_01A	0.07062012	0.004579518	6.681055244	1.262142319	0.004910169	19.92959649	0.852524769	2.034562368	13.94556564	27.18393794	16.4002353	0.422436549	406.0218022	118.5852202	5.373999886	0.022400583	48.85604132	19.45271206	116.5840119	1.601206359	152.2698203	47.1896974	3.86307907	18.56505218	2.565516417	24.28889385	4.656019547	22.38370622	0.172059423	1.624886732	0.997718045	5.794597516	2.475628822	50.45331877	1.361216241	0.007070177	21.78295111	0.033765604	3.867701788	0.219008588	8.960924757	33.65729319	9.790276619	24.3427633	6.131283878	74.09130458	45.06472076	17.22993538	34.99525871
TCGA_05_4397_01A	0.117484113	0.051025679	21.48193008	15.79263885	0.011359976	41.79677548	7.748074152	9.781593864	45.52820918	93.29041879	14.75465317	0.992164425	277.9461189	91.05084209	11.22284993	0.150949162	102.2481354	14.73891034	128.4903312	6.949170604	669.8861747	169.0043316	86.93675737	13.01771454	15.79562799	20.28289771	33.34069592	132.4102682	0.581189939	6.767840439	0.854926214	6.431235754	9.379022675	54.52700273	18.26523073	0.054759045	36.35292223	0.1017045	17.79756557	0.952114323	18.16791233	42.73671334	22.33840738	36.26823416	9.344231029	44.63364255	106.770355	23.93919972	70.02039902
TCGA_50_5936_01A	0.099547163	0.011421337	38.57367	3.746841536	0.005642851	18.45249667	7.713044512	5.501999155	46.97981792	79.57682718	27.12293503	1.334352074	143.7626392	90.1418065	4.695608784	0.039599436	82.1149754	14.59602729	108.6269744	6.105738959	52.98569018	93.99926853	58.16600639	26.19823101	3.601028764	19.40640813	18.76310976	32.5836866	0.1183762	2.810843793	0.857088802	0.892935258	3.469736433	53.66563983	3.720307001	0.037837163	20.3005219	0.105413034	12.11596944	1.102244849	16.37681459	35.52631044	3.402990525	68.82621967	16.49865061	60.11649318	194.1171734	10.54731741	86.46839865
TCGA_86_8073_01A	0.199099165	0.022556691	50.54357423	6.196224582	0.011849411	16.39903669	2.188510745	4.939499658	24.39016601	94.16672305	18.09882783	1.202128231	101.5663053	86.04134085	2.699895752	0.042620449	96.64440409	12.19222826	71.29548422	7.497402132	298.0963357	219.7437812	38.9538656	13.73671106	3.936157915	18.54058265	12.89630301	80.04569096	0.181426226	3.064665001	0.743132753	5.215771736	9.074646083	282.7629872	6.212281923	0.025558719	30.5039806	0.065422108	11.16271623	0.93217737	36.17039849	150.480988	9.564929339	52.11019442	12.59830483	42.93222059	142.7438971	11.1032574	90.0043841
TCGA_05_5715_01A	0.156753538	0.055121265	27.91258324	6.986055656	0.020675405	23.20669564	20.87296427	7.856686088	79.44708631	83.0089833	20.46988445	3.033112358	180.9237933	83.03311111	3.50738492	0.084968354	98.63501682	14.19852029	85.49036111	32.12306075	127.1766155	264.4798731	113.4749894	17.2921848	12.82654172	20.74667438	19.30644	51.65688119	0.228542556	5.17981531	0.778434159	1.913804004	6.802898729	395.5500992	13.09813827	0.23478776	29.20900415	0.132566218	18.67646366	2.041949475	18.62421432	64.66684362	13.02073036	112.0315247	17.50544805	26.02256766	185.4273772	11.74072385	101.0219481
TCGA_55_7995_01A	0.033692868	0.008724255	11.0817023	2.973980435	0.005276018	13.30071505	3.481702428	3.938209038	19.21251511	42.96832273	18.95203976	0.505054898	162.3691002	92.7301321	1.752908819	0.054593137	42.12586219	16.19982381	86.06029564	3.214575977	73.84402745	86.32217911	37.44801829	12.1977881	3.405826641	22.73410294	4.764034456	37.95264083	0.182724784	1.8864228	0.88385171	3.100689543	8.917170552	49.01065468	2.892972378	0.012886732	18.55129418	0.076214605	7.645762902	3.103478664	4.567131352	14.65552866	12.22386222	42.66443946	16.33601739	32.54081262	110.8638838	7.892645672	56.95581625
TCGA_55_6712_01A	0.295612304	0.144856716	159.5965122	17.32210003	0.035279493	32.04893564	10.68186956	7.360771107	113.6559471	176.8357927	25.16074343	1.936851169	142.6665813	78.35911206	6.609753594	0.070197787	163.7482422	12.67718855	95.27680647	21.57670236	815.1203587	301.5108001	132.5596656	16.21416238	15.20331759	19.85323004	73.75175428	110.8604673	0.548558237	10.90534015	0.820959665	2.944650224	5.828800784	851.2506306	1.657526201	0.618736503	40.00721495	0.404817044	43.07852884	1.59070956	53.6363975	236.523456	10.09414335	146.9081652	20.67855441	60.59280748	220.778199	12.63207063	190.1308158
TCGA_44_4112_01A	0.109845526	0.025882812	43.19615954	7.93302454	0.010378466	45.53306882	14.52006565	5.960825641	41.56235397	96.85054514	20.6383366	1.539167276	133.8592527	86.78213579	10.61966251	0.065530617	174.1073053	13.54680253	91.33098078	7.825088052	52.58235221	124.598457	90.89994166	20.51733214	6.915021124	19.68641222	26.37672708	55.66064513	0.217529354	5.726857071	0.65645759	2.016546929	4.023228771	95.68014123	8.740249992	0.065468243	16.86299914	0.123555792	19.85938744	1.243176489	18.65409065	51.82968843	12.74745698	109.0586313	11.7650554	57.81266578	76.5942263	21.57742022	84.49257843
TCGA_44_A47A_01A	0.040355337	0.012432778	10.22576329	1.958403767	0.009762902	25.46993218	3.45214445	3.373500468	21.80508676	46.10473167	12.40042443	1.072158636	142.8159067	90.80481611	5.834833003	0.050572416	79.57660042	15.17290572	91.26757693	6.095305967	48.84339029	95.05967998	56.08399859	14.30922254	3.742689891	19.42198068	19.22927895	15.43088497	0.137511432	3.16955619	0.779734081	0.461966758	4.0495268	32.53838548	11.73045358	0.034776179	13.76601032	0.049732997	7.550607734	1.624222086	6.572396624	11.35142454	6.224998276	64.39023899	11.06069198	25.39589872	60.44751759	18.31849655	34.72622391
TCGA_75_5147_01A	0.055823299	0.020000542	11.18616679	4.745822927	0.007765116	36.35896874	4.1787662	3.661158274	19.05576877	47.68551954	15.89364536	1.212748493	115.6856176	82.13109399	8.479528966	0.059221759	79.49365075	13.38846897	95.74026385	7.290458424	183.7536063	104.6390391	50.77164571	18.57721589	6.466009482	19.34431827	25.23530988	63.70611428	0.335725739	5.232882226	0.653568259	3.969434728	3.943866257	129.1028521	6.516537057	0.044071064	30.28368227	0.081404413	11.42882745	1.060985157	10.14289612	39.75020722	13.50882288	40.729714	10.03903142	30.90723959	137.0613762	11.87570848	68.31231976
TCGA_86_A4JF_01A	0.034050774	0.025683565	13.76992923	5.0905591	0.009118423	24.92340519	4.999577275	3.611923189	45.2304349	60.59963507	24.01749822	0.849436612	191.233701	90.98484135	4.576879792	0.066796046	87.60570783	15.56350424	97.00877604	6.068570885	122.3687518	118.002326	85.21814199	18.70538362	6.296670992	22.75811775	19.61082428	43.24332584	0.160920516	4.148027536	0.78373653	0.993423585	4.283132974	50.30742541	8.991585547	0.047100523	12.95123281	0.070985047	19.57713938	1.936475492	5.218157724	21.60833737	10.48817525	78.2888022	23.52477147	42.65964905	42.67525008	14.30252245	40.75398563
TCGA_NJ_A4YP_01A	0.027098817	0.003855499	5.596965132	0.701649274	0.002581765	11.18966345	6.360718017	2.053723454	21.68670059	27.28756003	14.46122303	0.46437416	139.2825204	82.13819703	2.737133427	0.014417358	32.88244934	12.22798927	88.7946985	3.121321026	9.129805461	43.46360828	20.73284878	14.1928535	2.220090111	19.0588069	7.308762387	7.686850752	0.080654367	1.301806354	0.789397869	0.503414751	2.434051345	7.462159316	2.806661964	0.010447467	7.652182057	0.044296515	7.509146588	0.930932284	3.099069979	8.933034171	2.53644536	45.54435439	9.667477774	35.71917933	33.05808912	7.944920122	22.05852557
TCGA_62_A46O_01A	0.196077736	0.010296664	18.03113201	4.216834519	0.005206635	13.11203848	14.73295791	6.415159233	34.2283014	92.01385617	29.5884112	1.158341508	316.2836847	98.4521429	7.453913296	0.08759167	208.7047423	15.30000576	123.4911204	3.731368016	295.4234138	111.454773	68.75342655	25.45418983	5.83156746	18.30116931	71.95085834	119.0699318	0.43672786	7.700945709	1.261699554	2.301499902	3.117969334	45.86782837	12.37693126	0.026194212	22.9260015	0.084107581	15.62446428	0.190419889	29.69574629	66.81834569	9.51009322	28.27557986	17.40703668	104.6164013	202.9697033	7.741447846	106.9143989
TCGA_05_4433_01A	0.155444363	0.02980228	61.47333614	4.366264766	0.015820473	35.36769497	7.801982389	5.691135056	36.86485141	102.5683298	27.86335133	0.707989043	169.3837537	85.38489178	8.144679056	0.075871811	103.4727832	15.07594567	93.4051	5.3344933	124.6810879	151.440377	38.61446228	19.70944645	4.497720436	21.91099965	28.9471952	51.42154957	0.304774757	6.768836565	1.077653769	0.251545965	4.685391266	87.99876846	9.100392448	0.093240555	18.96794571	0.375845945	14.1522565	2.560605653	27.31961353	31.88901308	6.969424478	101.2716921	25.01060604	41.82885117	149.3316288	17.53852592	113.4273414
TCGA_95_A4VN_01A	0.03439212	0.01221962	11.88617352	2.05441527	0.007208312	23.34137682	2.628934974	2.03714324	24.12248229	46.02057985	21.61090987	0.356193311	138.8225122	89.21221769	4.954155265	0.04143465	72.90108907	15.61777814	99.5776224	2.666921195	51.85987476	70.6625796	48.8598975	16.87021175	2.462314745	22.62800481	21.33193391	28.97571844	0.154590452	3.247616956	0.780928168	0.995400282	2.723385779	25.60339893	4.255738657	0.0261335	8.835578059	0.117115501	10.88785789	2.032385341	5.625994854	21.06005649	7.498568468	75.33814794	20.5920518	43.36761008	40.90506768	12.91524708	40.58544421
TCGA_78_7156_01A	0.177115211	0.036553983	89.526301	5.085928094	0.018128517	28.13070826	15.38418218	4.760233256	50.26977018	100.7243194	30.67074528	2.361954718	245.0426141	110.979201	4.421620526	0.142460617	118.383252	16.36300498	82.46019935	8.761646749	100.0580495	249.1035059	107.693475	31.30812892	22.05972208	22.36802729	19.8527903	25.7939036	0.119364247	4.525354257	0.973008545	2.915873224	8.383987813	157.1168301	36.23898633	0.101599085	38.80456371	0.101942252	17.91740467	1.121760627	26.37237919	59.14894564	8.616760312	74.59780498	26.46782216	102.4510624	270.6065937	10.74594455	78.26406213
TCGA_38_A44F_01A	0.04677261	0.022351551	19.00213139	3.454084159	0.012110557	36.51536008	3.824772277	4.37895745	21.27210913	53.60983609	14.55193147	0.682217437	106.599044	79.0414887	7.511578018	0.028161304	49.10694444	12.17780699	74.87170867	6.889262947	23.22885368	67.59991063	39.98947033	15.18923444	3.854789614	19.27838396	18.52681119	14.07058278	0.141978277	3.282813961	0.729993036	0.493919011	2.176250299	48.7242173	1.668790558	0.082636305	22.62032719	0.135752188	11.40950094	1.7888852	6.110077964	17.29005977	8.550533124	67.83171872	14.28292739	32.0150406	60.94714807	14.77921846	36.50940987
TCGA_05_4396_01A	0.089341434	0.015679051	27.36138734	2.303627928	0.006513053	19.42483013	3.185653688	5.608342143	47.00632284	73.5705566	22.17479662	2.385753825	213.5832342	85.73694426	3.66544487	0.068543954	79.10300999	12.13185206	63.50308056	5.699771994	75.66406453	102.62337	42.1227246	16.41310331	6.880241993	16.82303814	12.4264783	30.72230667	0.138741739	1.523408765	0.887634746	1.538164828	6.092225819	78.02397026	24.37408341	0.043776536	18.30750904	0.079172257	10.27437513	1.020785991	11.20143615	48.490064	5.832625484	57.14860971	12.57358397	44.17727294	239.6545717	9.59504661	59.34330885
TCGA_55_8204_01A	0.063195206	0.006036198	6.289607478	4.870532952	0.003150802	7.670549301	4.644788781	3.42192557	20.45592179	36.41889141	19.20776546	0.505028618	150.6355801	72.86383241	1.892330872	0.01616373	18.00780286	12.2259022	104.2816387	3.080553132	82.50788679	53.09023535	15.90551738	15.23900208	0.904922294	19.71397325	8.747825637	20.81320929	0.106720674	2.455739004	0.81584649	0.837980624	1.427088573	106.6765748	0.916138862	0.013716298	24.46120038	0.090191242	8.317697881	0.737272092	5.956447399	34.37607703	3.692812146	36.93078941	14.09262513	58.50655593	149.6697194	4.147193392	55.11714628
TCGA_55_8614_01A	0.07056281	0.017390109	11.47303192	5.3700722	0.00598379	15.49309866	2.834856902	4.185556633	22.77148906	47.1705523	24.42615316	0.684086228	313.4169356	90.43786436	3.312844967	0.019338563	31.58808212	14.13079484	101.6889886	5.459927562	167.7567237	47.0259107	12.75416973	14.42785451	2.670940124	23.1937031	10.19779846	47.97500329	0.109691804	2.227392359	0.87672911	1.622186287	2.4213737	113.7021799	0.33411492	0.019112807	24.61003643	0.048409398	10.47919475	1.055471667	9.372459991	47.04045983	7.171963411	40.05153157	18.19663134	58.96013919	77.98563582	12.30714928	62.40639582
TCGA_78_7152_01A	0.043028284	0.011921516	18.74298476	1.941275371	0.005545498	16.64923944	6.8302481	2.564405918	30.52750058	57.85673395	23.03923584	0.693324121	181.9074642	89.21764585	2.744933685	0.032471007	73.0967471	14.84214993	88.80697892	4.995797664	29.73886499	61.88533212	61.99168199	20.80414462	4.762064791	22.02234829	10.01657446	19.01104998	0.153602258	2.126791852	0.831967125	0.876075119	3.476437367	53.3167943	4.873401134	0.02869687	16.47562904	0.117496857	10.76851495	1.820448814	5.80752773	16.98813738	3.459027652	69.36939656	21.00803599	46.16920557	82.20704643	7.040629174	45.38430145
TCGA_64_5781_01A	0.07703935	0.014847281	13.42225258	6.470975741	0.003260241	19.91105122	20.7224929	7.361937091	52.84236149	81.1764911	31.90999148	0.70230402	198.2315441	81.48865714	8.926899324	0.019763914	98.25572003	14.48438822	143.3454928	8.202280892	189.6911784	71.78852811	134.8152947	25.02649919	4.217814231	21.4083195	25.4120981	53.90203856	0.091427109	2.677220385	0.678034467	0.909525087	2.831416093	33.81587108	1.884550833	0.031706332	22.69942932	0.042701498	20.53114442	1.541250384	11.78473826	57.63439522	5.321059655	82.08243713	26.21898259	52.73013044	189.1394014	6.900677607	144.6304012
TCGA_MP_A4TD_01A	0.081550479	0.01983389	19.00406805	3.549364815	0.008740499	30.94914144	3.92210624	2.74664532	26.16732687	44.86330017	17.26320982	1.091272557	143.5038817	91.03454045	7.52754589	0.03518293	66.71898774	13.96752306	73.11011939	8.112338151	18.7029531	105.0837024	53.04667437	19.42769764	5.786817461	21.77507114	9.436472718	16.31454859	0.076689186	1.999271851	0.730502083	2.25248366	3.6710574	100.8012471	4.88584327	0.055722969	27.72107238	0.055560293	10.26200012	1.789857512	8.988038177	27.39419158	6.892290453	72.91329604	18.67567257	38.06295009	76.37702225	19.39747356	45.48335771
TCGA_55_8513_01A	0.035630245	0.012717646	15.08809419	2.553332769	0.010078043	22.66294293	3.025336	3.334197971	15.29803081	36.19098127	15.84478382	0.726767404	86.41759461	81.79657293	4.619014242	0.032061384	31.33417777	12.72461594	67.29499808	4.622910724	19.40028122	55.85693886	19.42381417	13.8005023	2.641029831	19.81808393	8.717878774	17.38657975	0.121582203	2.042060703	0.735486312	0.450337717	2.968881948	37.25080484	2.729101079	0.045178336	12.02400932	0.112626836	6.602126953	2.391120525	5.173201151	13.46160431	6.174295588	51.84427221	15.33066551	32.13997626	51.70555657	13.70040178	26.76770344
TCGA_78_7542_01A	0.085604782	0.017714516	31.64516838	3.756982268	0.006249562	23.15898466	10.97684407	6.526549259	57.62361393	103.5475538	45.03371404	0.502268557	368.4743911	90.15456129	5.383214268	0.035528771	88.88419034	16.86070167	206.2975081	5.180166025	400.8032708	125.3607724	78.06508916	25.32017999	5.029279031	23.58138798	55.20240758	43.20144447	0.195986463	4.690303661	0.96018527	0.638638949	4.182837661	25.51570951	0.628619876	0.029687151	29.22257217	0.13733722	31.12060525	1.140576093	17.68807531	62.76647343	7.297450797	70.96471077	26.77121523	84.45938892	191.021527	11.69141076	109.1930157
TCGA_73_4659_01A	0.050878303	0.014928485	15.09161857	3.971131534	0.006216386	28.27587516	7.538770463	3.512420694	28.85006574	62.5344435	19.16758712	1.013494227	218.3125336	82.9123019	7.106025076	0.050940735	89.33542026	12.80256559	82.08911291	6.601117673	65.65449394	92.4832256	68.82539125	17.77706682	8.173808378	18.4585128	16.79612521	30.21785205	0.139952755	2.831981233	0.721440522	1.552031618	4.596383565	78.72314948	7.561863566	0.0481324	26.44251928	0.087811553	8.417836442	1.17182018	7.067610007	26.41504671	6.073958857	69.27424883	20.02729405	38.87293739	153.0980163	16.93233329	85.66384013
TCGA_86_6562_01A	0.216768912	0.071209968	37.4883652	16.20174441	0.025597297	17.15030222	15.09292691	6.568608166	92.55189675	105.2568197	19.82273266	2.263027069	175.6542072	83.05459859	2.478846249	0.067177316	89.14349098	12.69614884	77.4691918	16.40571797	157.6562073	307.4242865	70.76188135	13.47652358	14.24588879	19.43522232	23.29468849	80.44765453	0.256217834	5.045841974	0.795072588	2.727154701	8.181759868	349.7310495	6.679340457	0.144354471	38.2054755	0.152549009	24.78437224	1.703381318	23.56718953	91.31577024	11.09800106	125.1288175	15.82670094	49.71098809	150.1689088	9.991248509	136.3228715
TCGA_44_6776_01A	0.243148482	0.031658562	62.91934399	7.063882384	0.010663849	15.23911287	16.60971393	5.669772789	55.05674095	80.07085879	31.6563738	3.492870897	248.2530273	95.4361234	3.286751306	0.078504899	108.4470534	15.11913891	94.05861216	22.7316035	81.42420762	201.0306473	75.23330828	26.74725346	10.309055	21.68241926	12.60869904	47.293231	0.11248877	2.941603004	0.883877668	2.242824473	9.48979401	236.3288289	12.96152332	0.087673619	39.93205074	0.097652778	16.98905594	2.126386731	29.20287233	62.29555593	6.451326521	84.9536058	34.1428247	45.46104231	216.3398824	9.346091003	82.90035417
TCGA_MP_A4SW_01A	0.160856697	0.036295172	58.49165645	5.610324701	0.017470494	31.79620636	8.097522848	4.562789337	35.42595187	96.40455518	19.79141945	0.949665306	137.5779475	85.13466783	6.154993885	0.073321187	100.4368516	14.50845522	84.21670341	11.74824101	96.26523796	135.694724	74.27620882	16.96974251	10.45993242	21.76797607	14.4925322	29.93767034	0.217438887	3.946411281	0.79030387	1.59105794	5.910063935	77.60018791	5.638949236	0.106269306	19.38195498	0.129338138	16.07951189	2.621041806	26.60386867	35.50719706	12.601556	79.31926155	21.1745043	26.9301774	126.8969053	16.02655292	78.98685186
TCGA_05_4403_01A	0.146029521	0.028438845	62.55419323	9.18114756	0.009194895	40.97893603	16.01657524	7.723649298	61.62210611	104.0268029	25.40894641	1.077489318	179.2439354	76.64073765	9.601046536	0.053854052	96.72179481	13.04323294	101.6573257	13.09213382	110.4414818	135.9882788	87.87019383	21.45325509	7.275593816	21.1721572	50.9399336	43.28924566	0.342966176	8.781563331	0.907546906	0.330298901	3.744224441	91.67673887	6.313630212	0.168046048	31.45624702	0.540870955	21.34838021	2.001718862	23.28339857	36.21117483	7.830801088	135.3510498	24.67892993	32.9833478	246.9165339	12.16345449	130.2705568
TCGA_55_8512_01A	0.046624866	0.017507888	27.02934411	4.000822523	0.010344354	22.0293651	4.320350791	3.201017999	22.86483933	59.28897327	22.2586844	1.551695794	200.2941159	99.61446401	3.827041367	0.052401019	41.951893	15.92482225	73.89578484	5.538241266	44.06928583	69.32810617	32.58557869	18.40378296	4.005132438	21.88312527	10.91414173	18.60281547	0.109441984	2.740739766	0.966804911	0.888703471	3.487812342	76.75868811	8.497560698	0.042645448	20.79815767	0.100930114	7.729384928	1.859952041	4.78990924	23.71884084	6.144258414	43.71152618	25.1276737	64.46334807	91.87338571	12.96884672	47.15980444
TCGA_91_6848_01A	0.019086135	0.001180191	2.172384897	0.273634857	0.001592492	19.61111458	3.040118652	1.665707881	6.153408328	16.33599074	12.53489008	0.096204335	73.02206176	67.35351558	8.33680811	0.005083277	12.15212144	8.245550003	110.428546	0.565183155	24.68411709	37.85693729	5.379278052	12.57710528	0.161177965	12.34194118	8.387120227	9.956251393	0.052830603	1.976575733	0.542404775	0.628210076	0.852242371	22.17605068	0.301757012	0.004765927	8.132078935	0.025235774	2.788641001	0.152799435	2.552188734	13.14387489	2.035937763	21.72173933	3.172640062	61.34268338	30.52505398	11.40978939	25.0550887
TCGA_55_6986_01A	0.029620927	0.007080091	21.72984083	2.153588674	0.005072876	17.61730873	5.304422808	3.514664071	24.86042491	55.82744044	20.24140065	0.860805737	137.1924216	89.61606972	2.309868483	0.023428498	44.35111646	14.01295114	96.93241467	4.478174766	26.67891726	67.74012256	39.09065313	22.0614159	1.942338402	20.53324128	7.734963202	14.31784186	0.083459675	1.511240258	0.668648471	0.589670133	3.324300795	56.88635129	4.671024806	0.020804164	12.42000246	0.077742878	6.620902412	1.4104119	5.597884622	18.6984758	3.413178093	57.79928326	15.64305112	39.80963209	47.3250016	11.741919	51.33594061
TCGA_50_5932_01A	0.43494821	0.198951728	151.2546715	16.87501385	0.049283763	28.93129041	15.73674261	11.63076322	132.6574843	190.7814197	42.55623594	5.283405469	426.9035177	110.0052215	5.636776995	0.143996957	328.4496803	18.00489041	117.102438	35.20831994	163.2991619	381.1482598	134.3696344	32.86202441	31.15313083	23.67259675	49.86179887	65.90912831	0.402614393	7.828177812	1.060538504	2.840872212	9.906910338	449.4320487	18.11380241	0.261592868	50.72160309	0.202171228	33.82083658	1.875310733	65.69792559	120.5466484	8.721953942	120.5440335	40.30566525	90.37745598	241.8361427	16.45870917	123.2342386
TCGA_44_6779_01A	0.18002427	0.02444332	37.90360496	6.898949572	0.006009267	12.86384116	42.52734332	6.750468545	85.63735869	75.41034436	33.61337137	0.567726226	190.6917684	75.27710637	2.950868784	0.025053215	67.40300253	13.18039331	122.0154489	9.087675191	311.2490447	116.51042	70.76411426	17.95925335	4.770659073	21.85182143	27.19028237	43.56041114	0.185334592	3.354851806	0.925148654	0.994550506	4.741423191	73.71960229	0.715281285	0.066532258	29.43526569	0.179913263	30.77615845	2.691691332	29.82869443	110.7815128	4.963110986	99.64029416	34.59507041	58.95304158	304.3506631	5.862927464	98.14907666
TCGA_MP_A4TK_01A	0.254714721	0.027302224	62.95578139	12.58852528	0.016166596	37.43174536	6.857620346	5.879685976	49.20182235	109.840629	16.48149294	0.93470205	112.5024826	76.4233738	8.674333406	0.025526019	89.36375841	11.3629706	90.94268987	9.828911481	151.0903969	127.2772994	75.55350705	13.9790003	8.94172777	17.92367352	24.89717086	46.14878634	0.290237083	3.633674384	0.629641878	1.567583529	4.189706576	337.9513479	2.419528084	0.156220654	31.78556392	0.145955883	25.02971908	1.061099201	37.03581966	134.1591742	5.241967762	116.3398452	11.18875574	40.18198109	99.1070365	22.35086111	126.0142887
TCGA_05_4432_01A	0.081493516	0.035887329	23.29540428	10.3784524	0.018310256	36.22061437	7.227319408	4.485615863	71.18916681	90.7708955	19.12485153	2.850127147	231.5786696	91.1534545	11.66845547	0.089168906	170.1515411	13.688365	80.73222176	13.64330248	203.9604434	137.1289914	60.29344605	15.98108098	18.95530945	19.40131703	27.263502	65.82779455	0.387426302	7.460741086	0.785346666	4.954966801	5.03338328	171.2007831	12.68225276	0.135833331	44.46980351	0.140529626	16.26820332	1.397282026	11.63801743	74.78737292	12.42036052	82.68669872	18.26393097	42.39816837	171.0609483	23.55821692	90.59247596
TCGA_55_A492_01A	0.124471337	0.054897899	51.55883312	6.554889386	0.016543871	28.03680295	32.15392451	6.89888159	55.16166437	118.4200494	27.00319613	2.172931585	260.1566119	100.0504141	6.9052521	0.109868781	137.593541	16.80573306	98.95477368	23.8960399	119.6695681	209.9883844	243.1047757	34.53319466	13.22021545	25.11933577	17.28450555	18.93105552	0.085941411	3.322946427	0.761658081	1.76605701	4.885622302	101.993476	26.04303016	0.176815429	59.86372452	0.05170112	23.02351442	2.722107046	13.15481508	52.33534696	9.182890858	98.95889681	38.98896714	52.73932859	230.4190684	10.57349226	78.85152628
TCGA_50_5931_01A	0.022748614	0.003608595	4.811782213	1.380383237	0.002503361	27.85762015	1.446953636	2.230027022	11.68323044	21.90550025	16.92123371	0.580770897	270.6997977	108.5255394	6.299364567	0.028900944	46.20994596	16.22094304	117.297713	1.324197773	102.4877777	55.95170879	15.08478852	16.88735486	0.728709756	20.42164935	10.68497678	28.54823227	0.161073067	4.195406435	0.946303843	2.492365723	2.109957351	36.98475813	8.111757742	0.006202125	23.4709907	0.103039163	5.008772829	0.209185243	2.009182318	29.40442791	7.010539326	27.86803879	6.08652362	82.77775998	115.155834	16.81384601	39.63935542
TCGA_97_A4LX_01A	0.045294919	0.018299505	18.57787024	4.054299757	0.012529687	35.58954729	3.540936565	3.332191209	25.60501795	55.70012617	16.21375396	0.600897791	83.13999036	79.85874455	8.506409877	0.04084766	60.02555711	12.27080296	66.05208274	5.436758412	76.13407392	66.19501652	40.01732291	12.88557833	4.288874587	20.03498507	14.64491412	31.36008724	0.20622682	3.943022222	0.702962836	1.631969587	3.098143237	38.30809612	2.828903779	0.05769571	18.59270811	0.096059003	12.25011072	2.713931703	9.353755812	22.70619806	9.766971837	57.25822214	16.006416	32.94812795	37.60774405	18.73870492	43.42321697
TCGA_55_8096_01A	0.198975489	0.038166691	33.86290148	9.690669267	0.016647506	22.40249298	7.23348067	4.224752028	37.84264089	61.37013739	14.05750412	0.765081026	124.5089671	77.98574303	4.722138652	0.033550374	67.34724867	11.96857312	76.65524878	15.24517887	115.9681271	166.8142292	43.85210907	15.22525037	14.71617216	17.87780077	11.58205766	38.31192652	0.265090045	4.268733368	0.729442886	1.797549656	4.473053543	227.4767754	2.161722293	0.140895732	33.17471498	0.205082883	17.51298242	1.264988479	29.10049688	43.87694116	5.805760518	81.78701403	12.28025989	34.3168305	118.6212824	14.97809764	81.58966018
TCGA_73_4666_01A	0.082625615	0.015989957	19.73675584	8.952080447	0.005441044	16.3808379	9.250775988	5.23729434	40.02136881	165.2054355	27.84717991	0.627846713	155.5785365	83.18371691	4.120648371	0.053688641	116.2050185	14.23209352	143.4064654	6.663544034	346.3324063	199.01367	93.22699483	17.91065471	3.155519027	21.81860317	19.49683296	30.90158033	0.125553642	2.146334024	0.723497087	1.990834416	6.180700014	62.24133391	3.340824352	0.019629691	14.54782509	0.089053272	20.40543008	2.049898305	21.74869092	62.57331706	7.105736925	69.83157667	20.65019287	57.87676113	138.1965055	7.783881943	136.7330054
TCGA_93_A4JO_01A	0.049541017	0.009211933	11.88900375	5.606301814	0.006489316	19.50190028	1.623697889	2.215359883	13.10527749	62.25009416	13.62119057	0.667137594	111.4700737	84.16624736	3.649499544	0.02870392	45.04642384	12.93554831	69.42732208	4.656290793	82.92241496	74.96461148	36.65167832	11.50352417	3.932269391	18.69332093	12.39947257	15.7299026	0.089806268	2.18434381	0.614787191	0.590596203	2.734252171	66.9159698	2.076826919	0.018270368	14.805746	0.041358432	7.226581826	1.632600364	6.400678992	30.00609852	8.061187245	69.80237814	13.44868817	23.85877952	39.65059072	15.24224994	49.48904509
TCGA_55_A48X_01A	0.066741225	0.022537382	24.96670609	4.371887302	0.011370754	16.73694146	3.668657524	3.564800679	38.63383221	53.03680277	14.70884825	0.916783878	105.9254661	84.24054536	2.849314225	0.033601585	66.05154331	12.91899329	70.44801507	5.993668291	93.16724426	90.87761813	32.06877123	11.07051866	5.645727596	19.66579878	8.61142195	29.13309446	0.146851858	2.350827267	0.728333043	1.569572648	4.338524297	94.77144332	2.924067674	0.043616169	24.02661912	0.089790977	14.6894937	2.341386309	9.789831168	44.88227139	7.871310633	62.4296756	12.50769097	29.94286618	51.82253655	14.28209026	50.37448369
TCGA_91_6836_01A	0.052546553	0.011173446	10.0151694	4.250716795	0.005573185	44.99138122	9.482796177	3.721660911	63.56935896	120.5868635	31.66877044	1.257077063	400.1103983	113.8568507	13.49957668	0.150465525	266.0029459	21.39671941	119.2998736	3.491046776	536.816695	218.3409909	74.41979189	26.24689041	7.183461182	23.11364933	42.50202971	95.00609178	0.463364451	8.556679581	1.074821281	3.630035339	4.792218481	116.7807149	25.49508966	0.020334974	17.67277608	0.220389506	24.34450908	0.834736466	10.49418216	53.8166886	15.85537079	108.5477493	17.91051975	96.57235481	165.6067798	30.71319043	107.7921692
TCGA_78_7540_01A	0.29376151	0.116464717	113.4708011	18.55169295	0.02372251	40.3781333	8.595742077	9.543569728	95.53215396	173.3098901	28.42921521	1.988200276	247.7298562	85.50227686	9.79155157	0.08948709	108.4746395	15.11263531	100.0664885	17.85382139	229.1656773	180.8038723	82.73270108	21.1118171	16.46810761	22.85356438	60.1595181	74.38874963	0.684033865	11.87917799	1.101191946	0.248982391	5.648575202	230.9453335	14.63101771	0.310957088	34.45835487	0.750214135	35.91500758	2.187104422	42.56154516	74.37892116	10.60617267	147.5999624	24.91893888	40.24377488	299.9784468	14.86127997	152.3487311
TCGA_49_4488_01A	0.211483154	0.044528517	69.95769632	13.16706318	0.011165443	35.32459798	12.31071526	7.017290815	44.47918394	163.0098945	27.00619736	1.265161064	211.2077243	88.27000296	7.520443868	0.069120907	187.7696194	15.57420509	114.5050628	10.19088858	295.0313733	173.3974263	174.6307289	24.77383637	27.311901	23.4229301	45.90396452	106.8082643	0.210074491	5.69758392	0.666845593	3.391990309	5.074416087	193.0282226	8.008097162	0.091399407	41.06250593	0.092642843	22.17585872	1.651491668	31.28641911	87.23533321	12.46539582	108.3360765	29.26490375	51.78671582	196.9985092	9.808307572	186.8672029
TCGA_55_8090_01A	0.069548314	0.030137091	57.09502228	6.465144587	0.013717016	42.99011845	11.90004882	6.453418878	80.43471063	105.8822153	23.97632543	1.119121735	244.0594707	89.73574739	7.089349582	0.036805439	103.5397632	14.20860988	104.3576194	11.96684241	112.1930101	91.21601808	140.9119062	19.54589721	4.919985977	21.48169672	33.72688325	33.55077167	0.145931762	4.402357317	0.877613237	0.485857837	4.394743525	166.6562054	3.362785742	0.107881751	28.66723732	0.248481584	22.34278643	1.601710051	12.5167264	51.23839238	7.126466419	139.8721527	19.76525958	46.38901288	138.548517	23.48231598	100.0461403
TCGA_44_7662_01A	0.147705704	0.031645062	20.98730933	13.22054926	0.00904205	23.8963444	7.818813227	4.194041806	49.37704454	84.98234178	24.23300164	0.658899675	196.0401426	80.60405256	4.909145674	0.014934788	85.63114949	12.95643288	113.2525048	10.50319443	269.1414348	148.2661962	48.19992687	15.31740139	8.109737225	20.4687703	21.79686373	39.25560667	0.177299084	2.871576126	0.752240032	2.325016057	3.788470541	123.817452	0.436954081	0.050138704	27.4712089	0.085226258	34.08417289	1.054077221	21.77658401	91.25677442	5.559544702	113.3076438	18.06725776	46.99471618	83.43112335	18.39068248	96.26201228
TCGA_62_8398_01A	0.05420559	0.00708224	15.84735493	1.5195562	0.004511638	18.85566922	3.319317862	3.897914751	30.85410851	64.94726672	22.10252264	0.793192937	227.9567535	86.03643404	6.788978825	0.036905437	41.37500556	14.22887763	107.7932877	3.97269462	26.9871164	71.18926115	55.8814618	21.60208961	3.487258102	19.90545127	23.22103679	11.1637755	0.078037933	2.375340422	0.990499768	0.325911619	4.047870503	29.7471307	9.208975159	0.026813374	16.16113134	0.099118392	9.328807887	1.546717251	8.168325955	16.80480213	3.529142792	66.59889477	18.02306322	44.46823255	199.5240122	10.03984816	57.02985789
TCGA_55_8208_01A	0.035875077	0.009774426	5.893083939	2.455898023	0.005932057	18.19615317	3.574205734	3.870729597	19.99283822	33.73420595	16.13284656	0.468021289	79.99765441	71.80240538	5.017832446	0.020957771	32.68783563	10.98096272	75.30841786	4.054264653	40.50807417	63.53183563	28.63790485	11.97076938	2.053858604	18.67766253	10.30241008	28.32486646	0.116918743	2.29844708	0.641672368	1.193823912	2.740252866	53.41147173	1.392334632	0.024443309	19.82054281	0.070475418	8.181965605	1.635644816	4.462471351	17.83933343	5.642555673	69.93013948	13.4634895	31.34917377	46.50504854	9.776997216	35.78131546
TCGA_69_7979_01A	0.228936126	0.024549924	37.10887319	18.56937661	0.007102613	23.03890991	4.505786143	3.95184933	35.50625819	93.8660062	23.56043397	0.679523721	352.401278	97.18782081	3.362272733	0.032690321	71.32212116	15.31751556	92.69616618	5.843492731	194.9880598	163.2762854	48.0987079	12.9261401	8.467285124	23.37380386	12.5151548	81.20163352	0.210870338	2.224493612	0.793385547	4.635131892	6.962031044	143.9195156	4.27211936	0.015302264	17.25958245	0.075027471	16.28432494	1.167606126	26.71813525	71.42526625	8.776315577	61.80533635	19.10252974	47.98502596	160.7359058	16.17092563	92.09120945
TCGA_50_6592_01A	0.098351939	0.015361927	16.72459	3.228562491	0.007084951	17.49694107	2.843874415	6.546201051	29.10529687	87.85504403	35.35310616	0.588412851	130.9520829	85.56131172	6.677572478	0.06372355	77.63683411	14.0396802	107.4789882	3.957364062	172.9567301	102.5072397	37.89544247	21.41643807	4.204831001	22.12595189	24.68062945	54.64208765	0.202851929	2.481510499	0.82355096	1.369737373	3.587437101	58.43415982	3.169424324	0.028576443	27.00754513	0.10993322	13.16247835	1.22341715	23.04766485	44.66711333	6.823444833	81.93044462	23.80619673	67.93776351	152.1361281	11.45898083	123.4337634
TCGA_73_4677_01A	0.156459952	0.02865894	47.26066878	5.110674906	0.01031929	15.75297192	30.62102077	6.234561233	53.36639628	82.5114063	29.44697617	1.77657039	132.7085396	86.36037654	3.385573194	0.062652882	124.6408012	13.17300864	74.2923221	11.78001511	64.28618839	144.485094	78.70340681	21.47477953	14.56105766	21.52102603	13.70791453	39.01696158	0.099167532	2.548000832	0.779094321	1.562131894	5.385104947	97.54789207	12.71806224	0.078172509	35.90797861	0.09098682	17.34581762	1.893293714	20.01018392	46.26880866	6.275035569	87.30117566	35.21522306	50.49848034	158.2400765	6.487591626	62.03410823
TCGA_55_A491_01A	0.081966619	0.0395665	22.73424201	8.282494018	0.011265074	32.14968122	3.089643069	4.090062425	51.87847202	71.57435264	23.3279235	1.294474503	176.5876352	85.87810735	5.015632518	0.039083289	90.27655125	14.47295275	97.13418913	13.5780625	133.3505905	138.9382253	112.8239734	16.94427455	9.944573729	22.13362872	24.51806842	79.00718096	0.175237566	3.28366574	0.739389221	1.708806974	4.786602829	179.0976085	3.40466752	0.057439188	40.60281891	0.138982022	15.81487985	1.462911226	10.87149997	53.02817439	13.82941525	154.4078029	22.15422745	31.01812976	150.082053	15.67054545	94.61754476
TCGA_MP_A4SY_01A	0.121685269	0.025024088	56.02288374	8.599285749	0.016424455	34.21321351	6.239939164	5.776221955	48.04022941	128.7972187	22.81548239	1.421295873	177.3961156	93.10656581	7.182614705	0.046975868	92.5955743	14.78663452	100.0458274	9.892160034	58.63176517	129.1436377	54.94010076	20.60827206	7.578724323	20.44653651	33.69404864	35.24565527	0.162627082	3.577418245	0.813403774	1.796805567	4.480624245	124.6050966	7.707653061	0.071543734	23.27500203	0.154076309	18.69810674	0.996471931	29.11027439	68.81801764	6.898131811	90.47242511	16.15645926	62.96266629	93.58232049	29.04575031	117.4496321
TCGA_95_7562_01A	0.033005572	0.015853834	7.069086168	6.459934282	0.004804073	11.99804352	2.602733222	4.566662252	25.84517892	37.32275311	17.41905683	0.887163299	267.2558307	84.92341756	1.327173144	0.039331449	58.24604132	13.46928319	81.1958575	4.124510427	138.2415684	117.6573265	31.95316945	10.13336695	5.732657439	18.9727137	6.264701168	70.70139077	0.233631139	3.066163107	0.708067313	3.074791001	4.213484386	98.42146721	7.393678026	0.021049554	14.60579661	0.071042	10.85660827	0.882887105	5.39344506	30.4039636	17.24284071	41.1786387	10.78589164	36.81966405	135.8215844	5.125415518	58.2185051
TCGA_86_8076_01A	0.018656616	0.005429377	5.366179054	0.772226229	0.003613614	15.86924319	5.397381834	2.143697474	14.07932379	24.79257849	17.02611413	0.48143902	85.88191518	81.36172343	3.09726279	0.019333189	32.88564362	12.43998154	64.01676444	2.734529637	16.70268946	46.12571661	22.65145278	16.89892098	1.422401995	19.67748993	5.124176487	10.71059577	0.067621806	1.610384551	0.691504133	0.510255452	1.993585914	26.10817035	3.622388268	0.013761304	10.92290439	0.059982	4.837550343	1.629116595	2.19152476	8.16219648	3.242379453	47.4745995	17.7144147	39.97939886	33.03717545	8.166524007	21.51865064
TCGA_86_8359_01A	0.035176922	0.009163799	10.23113059	2.322918604	0.004054841	12.114676	5.151236031	2.454675473	43.25714629	53.50858532	20.32198079	0.737458338	171.3763373	84.74368838	2.490635502	0.028918625	49.50218384	13.82673692	72.40688928	5.246958508	35.59437213	78.3893728	54.71634351	17.10305196	4.633811281	20.9774705	9.79910004	30.28866583	0.136585295	2.008980729	0.767454746	0.965167389	2.99417059	31.3032138	4.994045526	0.022951138	14.82321985	0.088889737	10.69983119	1.76911551	4.509490199	18.46202283	6.262606308	70.46633618	22.77735777	35.09682885	84.20563347	8.290523399	52.12221295
TCGA_05_4398_01A	0.068530279	0.018142203	17.56899696	6.909646019	0.007278725	19.76584613	8.523799261	2.902922865	37.09546442	80.07170649	20.66623877	0.693337209	102.8795651	81.44979558	4.835860662	0.056286158	77.72017762	13.5452626	90.5983821	4.082059661	146.6881499	90.6365661	89.83204992	14.17083517	4.026074246	21.51073164	19.94194755	55.3576488	0.216103267	3.26587715	0.659583177	2.050522119	3.198474899	57.98928316	2.247935847	0.024646559	12.74454729	0.103437717	16.25238364	1.820701475	11.59192616	33.89496103	14.17356376	89.38919463	20.4171787	36.41839455	55.61083348	10.86662179	70.06806763
TCGA_86_8075_01A	0.24283665	0.039214714	33.87369351	14.79749947	0.016019844	23.49779742	6.590041073	6.225757513	59.02233401	76.8340318	16.30711069	1.62483456	130.2704711	75.20108186	5.861936511	0.02613419	77.72944303	11.15929727	88.68224784	14.75776119	195.4043119	169.8032383	34.52942179	10.9648199	11.07105999	16.87365023	18.59229622	113.1335362	0.529259109	5.273307905	0.770978671	3.702444374	6.116243269	239.0435648	2.642351752	0.076745488	25.59045633	0.13483534	15.91526891	1.289753673	37.51028245	82.35542592	10.70252304	86.49700064	10.08068125	31.00035878	131.3206616	16.78678405	117.069424
TCGA_44_3396_01A	0.05086417	0.012317663	17.08846221	4.712075411	0.00738639	26.76267783	4.1192263	4.14996482	32.95213208	75.40779493	22.36573653	0.663405399	128.052427	77.71938331	5.20841104	0.023611172	71.1395886	12.0363016	87.26917712	5.223696891	94.2824222	67.03825978	62.46376079	16.98026019	2.655136916	19.60547665	27.18407233	33.83165716	0.18440085	4.282438744	0.641152372	1.114164183	2.323367561	94.73594558	1.745336148	0.042331267	19.0021783	0.073575987	15.32183533	1.554498813	8.988802225	42.8431269	11.52028351	80.84267805	16.66031094	44.09173615	32.67368049	12.75571658	59.51464572
TCGA_MP_A4T4_01A	0.065126771	0.028509992	21.81063919	5.564117999	0.012469557	32.26359212	4.289697527	3.113040762	28.61529065	88.13151828	24.2147246	0.459508921	129.7848422	82.72227843	8.435992642	0.032528994	78.68545947	14.18257257	94.87051202	5.433457977	201.4269193	93.99744995	58.07410069	15.9866387	5.253237591	22.20855781	23.37957259	59.42089007	0.296894583	4.395284479	0.756376755	1.419126843	3.515312938	90.52081726	3.297709169	0.053494205	18.81074538	0.110089401	18.87178725	2.237425076	11.87940778	55.19809301	9.41329739	79.93396619	23.16234497	44.58737394	49.94730438	16.61170169	86.09708336
TCGA_97_7937_01A	0.508462511	0.130727711	85.27020829	51.01236374	0.03740126	29.02606514	10.15024755	5.982200001	81.23851103	220.8039605	31.55362673	2.688585099	402.0127135	97.03358567	5.074633372	0.098608488	171.1666903	15.4455869	88.60137052	34.66314511	756.3105578	815.0447549	131.3590538	18.98350781	48.79177331	21.77473797	42.12968676	126.8223168	0.735622914	11.0498759	1.020317687	5.223872884	7.161622728	913.112521	13.57713602	0.155594935	48.02266126	0.204110941	33.42840508	0.802887423	66.7115788	244.5903505	16.74577964	104.0041213	27.03035439	83.01931039	213.0788514	17.25152116	185.1796842
TCGA_97_A4M6_01A	0.076756199	0.017913953	37.60956132	4.812717156	0.01436243	28.14825514	10.8312304	6.255046102	42.01709056	53.13580951	13.89249691	1.268461192	108.4815127	84.85154185	6.187319632	0.049392643	54.51111568	14.17331428	88.70867245	12.83977516	79.34607764	114.4083057	43.68954497	14.48296695	6.163001311	20.19592589	15.84338426	28.62260416	0.178761755	4.148748267	0.779287929	1.680023519	4.982337362	123.0325379	6.399514104	0.080817938	29.31373653	0.104505132	14.85724378	3.68038205	10.71695546	42.54245526	8.743987893	55.49230088	15.81961388	23.90609948	93.86962116	21.43748234	40.99190198
TCGA_55_7574_01A	0.045096947	0.011318108	12.72475637	2.793915155	0.009031218	34.66005802	3.403210354	2.935939851	18.3655115	36.76660768	14.81708198	0.724215038	93.7908578	79.18031144	8.564738735	0.022231524	52.57600607	11.18792219	65.19535739	4.342213694	36.79152653	72.12699526	31.02510717	12.62461341	3.713070856	18.53297277	11.26489762	28.20552078	0.131511996	2.460192637	0.657859511	1.044717902	2.617577008	63.81679431	1.943662953	0.040583936	14.77752477	0.072858561	12.42358755	1.460785434	6.594262741	23.31329929	7.042805074	64.61098268	11.89648203	38.24257235	26.6783998	23.39860496	31.20744284
TCGA_55_8619_01A	0.069658162	0.038994241	28.71707402	5.761008349	0.015679296	33.22845155	3.582712509	4.376388797	30.46410781	63.50082585	18.8788915	0.810802903	105.9375898	74.92160936	9.072919637	0.031850689	53.91955954	11.72245686	74.2531132	8.724442548	63.85354275	90.56759904	46.84913604	14.53848845	3.453315073	19.21250003	13.73324231	32.49899575	0.201504863	3.57309726	0.802763643	0.481584857	2.797234415	85.14783956	2.406242593	0.165394036	17.98916537	0.258773014	14.33253152	2.490727592	11.71732257	29.82901552	6.669515076	91.66777845	19.52265912	32.06869705	53.42220925	14.34440639	50.9196534
TCGA_95_7567_01A	0.102138532	0.032315189	35.72555052	7.028151929	0.010978746	39.66420531	11.25817009	2.909567072	63.62595685	115.2431389	30.1346537	1.498423848	263.5703064	97.44307725	7.443740214	0.054453512	139.5257092	17.01513888	103.3871206	7.195676329	381.4237473	142.2917851	92.25019148	23.68096134	11.49730622	24.11478806	34.82687318	57.24750162	0.253117717	5.376193015	0.879133495	1.607114162	3.912232341	148.6398211	4.204757375	0.046186586	27.96149967	0.147917471	23.57933983	1.456662452	15.68076749	75.84926941	9.217326406	114.8041544	27.75132177	57.41442283	95.44315426	18.90263004	99.591529
TCGA_44_7670_01A	0.183453744	0.022932775	30.64429324	6.499835098	0.011666334	33.18412254	3.919298117	3.483236145	42.80805003	105.3519572	23.02130057	1.213627782	304.8500278	98.77042081	10.61321199	0.082066037	77.20671461	15.66537207	120.3505343	3.809966151	228.287002	107.2519406	33.51897829	21.57715467	8.04253814	19.48440917	29.46075395	90.31589342	0.257688635	5.102049302	1.014512034	3.772665506	5.135203267	201.8397237	6.872345868	0.038030897	37.74778418	0.263676231	12.961851	0.696432698	28.6491335	93.19608214	8.112146057	53.70920343	11.50863354	59.93807821	321.3439902	16.77502577	143.8068351
TCGA_NJ_A7XG_01A	0.087893514	0.043482957	77.53756179	6.712095353	0.015319228	26.41511904	19.53000792	6.177082341	67.64188556	121.8075419	33.84197774	1.768280325	378.4601189	114.6958007	4.465977031	0.086015408	171.5485896	19.40604554	120.1876036	13.75919865	98.86366329	124.0312744	161.5314581	31.88971535	10.77949203	24.70197153	23.29023594	27.06849022	0.115500875	2.324704945	1.051764711	0.76546451	4.958139931	126.5937124	10.39758919	0.096633615	24.44849211	0.132961256	23.32257726	2.24869439	14.86363098	40.51953224	7.437149595	113.2423026	37.92218543	57.59880628	112.411898	23.45692093	83.46928175
TCGA_44_8117_01A	0.724833005	0.068689211	122.4404433	46.03699038	0.029919175	27.83855771	7.999292269	5.442624417	82.09388525	276.3833716	22.13192674	3.846296565	279.899996	95.3114318	5.567530512	0.080064192	260.096385	14.01156547	95.9569117	23.27630783	837.8229105	323.9855774	145.5969299	19.70323723	33.20306899	19.47246288	57.17763113	116.1052773	0.573742086	8.801504312	0.820532099	5.453807211	7.252779627	684.400915	9.085098848	0.152269161	51.51759516	0.23840839	39.17622727	1.022405952	104.4312907	288.3803007	11.87140851	137.0964858	21.37830805	52.74398473	166.1867825	17.11454598	209.9109172
TCGA_62_8402_01A	0.017524546	0.008407561	5.911117845	1.133255487	0.007460644	17.30933653	1.776107582	3.71738527	34.32556355	38.26416893	23.34289448	0.86028676	335.9982236	96.9958578	5.05252831	0.034366058	40.12582674	17.33240757	113.615795	3.671518259	82.23827548	71.21836004	25.27826692	22.29085577	3.567488916	23.92070284	27.59972664	10.68659998	0.253786317	4.87277617	0.973504228	1.124201253	3.119361536	44.04278433	8.038250663	0.0305484	23.22518032	0.095521595	8.004867823	1.576398715	2.590026312	11.43332675	7.700280003	45.96565019	14.43090456	44.69259554	69.24488098	11.71845652	32.14075667
TCGA_55_A490_01A	0.551613969	0.094825909	49.26564025	29.99147685	0.022080873	42.68722799	21.59503125	3.903951372	72.13107711	135.757712	37.59964856	1.887154642	318.7483088	99.00751326	13.48253855	0.0872066	176.8443784	15.97434611	94.44259997	12.51512621	183.2217319	208.2251447	126.2016524	28.29634761	14.92660576	24.38375312	50.13582301	110.103793	1.034029556	12.85824882	1.000312272	3.281258065	5.007714522	373.8202403	7.312308849	0.261372246	35.4173324	0.626392203	24.75324559	1.110647993	80.31707445	107.2994301	11.62342291	159.8308121	38.95542858	83.54449671	129.0428406	24.49472965	206.5141183
TCGA_67_3770_01A	0.414533937	0.097087769	145.3726728	18.66002481	0.029621747	50.9400613	42.11310311	7.373944251	56.77977246	165.0463212	25.11913052	3.700011645	155.5429817	85.30028331	16.05181384	0.185463195	219.661662	13.96747449	96.95321403	47.76999727	461.6502653	238.1953754	208.8536153	29.82383119	29.96773267	20.78143844	75.81451064	86.85597116	0.533150705	19.51471037	0.646391715	6.197743464	5.798669667	492.9076748	10.71320017	0.672515815	75.75479217	0.210361083	32.19313805	1.467613527	50.61295267	113.7895739	45.9675968	93.52717303	29.92400401	36.30388512	361.0262462	14.46733176	157.5163656
TCGA_44_3918_01A	0.073129259	0.031008746	12.81518609	5.375477607	0.019097845	29.42754142	8.018285658	4.047016988	26.36490943	62.69069256	24.7750104	0.791932315	57.81310825	74.86668216	6.579873375	0.055417735	120.3662803	10.56296257	59.93110389	6.029490356	78.44369254	112.5473734	94.46307565	18.01015631	6.269949649	17.92457983	44.62164091	78.41220624	0.427715032	10.76451576	0.626758478	1.732606435	2.394746831	167.432071	9.284275268	0.089696356	17.52154198	0.16106082	22.48423155	0.662518144	10.37352443	46.93780929	27.3886034	89.83291604	17.35181271	62.62486829	44.0745325	9.463855497	46.64583879
TCGA_05_4249_01A	0.063238606	0.012615516	17.51365072	2.342327739	0.010094537	20.9477087	7.9971718	3.360835871	43.73633612	56.19851489	20.2543518	0.879195548	133.5858262	97.94181745	3.215190112	0.054158072	87.0165794	14.27117582	64.6215917	4.881775272	61.93747264	123.2362987	39.07233824	16.95360817	6.638370167	22.37917935	13.92485401	22.80084117	0.135013449	2.980194007	0.836432345	1.129981585	5.640426754	95.00769326	4.365421553	0.033123036	18.49026961	0.092092035	10.0363963	2.067868898	9.783262173	20.27373503	9.860097696	95.23202653	21.74928349	37.86144874	51.79138392	16.51141928	39.88685257
TCGA_55_A494_01A	0.198571632	0.04556196	51.72568322	8.496324664	0.031707817	42.61168109	5.309491198	4.116675193	76.54116215	190.3310109	30.85016749	5.337210772	780.7906602	126.6619782	10.44623881	0.242114599	185.0544787	19.62465284	115.1436384	13.39362474	99.03314043	157.0929783	134.8364438	25.06261796	36.10228772	23.73985238	97.86122225	52.74516639	0.370612848	9.872265633	1.296264401	3.340614022	8.133896927	167.8699827	35.19329434	0.110087359	32.89325104	0.239172878	13.75232684	1.037528847	27.11647188	45.0125353	23.55632783	126.7967567	28.60560093	76.40343869	135.5920877	33.84345139	127.5676138
TCGA_64_5778_01A	0.08598702	0.02736357	20.50995891	10.86228757	0.010888233	31.64249102	10.47511224	4.599105012	32.94537545	95.46101865	29.05060257	0.696084112	130.6647781	94.36606742	7.988014682	0.072169985	164.89686	17.29560846	97.91925755	8.635362865	451.5882304	158.4977161	109.6874392	24.86560315	10.66551639	25.46054395	24.90996456	65.72818318	0.180094088	4.965854591	0.597016353	2.778907508	3.594797224	115.9167632	6.247500195	0.050293762	33.07985641	0.083507984	19.69710046	1.90107172	11.42648514	34.98859237	16.24960339	113.5506534	28.72898347	41.28916122	58.44016022	14.75646085	111.1502846
TCGA_78_8660_01A	0.064431339	0.02259443	42.73527891	5.581245678	0.012466952	24.1950268	7.45329505	4.47266227	33.29988581	131.9077909	26.26436424	0.930935305	262.3386875	91.14521656	5.748726395	0.08587697	135.4066007	15.62253087	112.9440301	8.404185108	141.4598081	138.953939	100.1194505	20.26769469	8.484992558	21.40158112	36.24063354	32.34668216	0.179385481	4.775710938	0.756982568	0.98923856	4.637280225	92.58014118	3.53886454	0.090326605	23.55263751	0.121782942	17.75959337	2.102714678	14.79951184	51.78711587	7.12855767	99.43442656	24.70256134	38.552518	109.6205495	14.5014594	108.7646072
TCGA_44_2659_01A	0.171700048	0.075761653	31.72231326	8.438977087	0.017426078	25.43247749	4.820471043	4.845010442	42.9527601	71.59932152	23.64117995	1.220737365	107.5089671	80.12779366	7.114705552	0.035984059	80.32601021	11.73368054	78.97328109	12.13200548	102.2684117	205.4037869	64.18663051	15.62599875	9.64363457	18.46423506	20.79483286	75.51703805	0.199582312	3.944202579	0.726291067	2.054544175	3.632832823	537.2746258	5.430055912	0.138098581	19.59764101	0.146994282	17.33727823	1.1468963	29.99878097	58.39946673	10.4898592	89.85456919	18.70785441	42.09758797	102.1240272	11.26252298	70.92065255
TCGA_78_7633_01A	0.314075027	0.064942174	108.3790485	16.42982946	0.018391374	22.57548232	14.07110978	6.906103863	59.0440648	121.2860099	38.89339916	4.001444254	327.06447	104.2069912	7.880263734	0.147067163	202.1213222	15.8250169	103.2495397	15.06181765	114.7723215	214.5820451	92.26485092	28.0495108	18.60346903	20.41705591	38.17549806	72.25454337	0.212729588	6.442738933	0.994408894	2.038283092	6.57715617	275.9325562	22.40245518	0.243712841	56.35872712	0.112541667	22.80394881	1.081444804	41.68950615	144.3354967	7.233175673	121.6161218	29.81769141	80.53532915	273.3944193	9.718807545	113.0005999
TCGA_67_6217_01A	0.154175844	0.036899477	45.35201708	6.942364381	0.018449849	26.68353453	10.6930378	4.405823712	42.30005569	67.00848596	20.5173742	2.187915018	141.5267195	88.54749171	7.840587375	0.086514998	100.8279751	14.05845559	76.55109896	13.04628229	154.1642256	162.6199737	56.83459281	19.01205757	12.71840829	19.48251997	19.57076124	50.08638916	0.286838118	8.088866397	0.760051237	2.063349409	5.137024533	208.8634889	13.21166934	0.094958692	30.52084073	0.126121659	15.22409454	2.548502673	18.88692979	55.37695733	10.2712217	72.42939957	20.92876211	36.18388844	81.65972852	18.06049834	64.65722606
TCGA_67_3774_01A	0.093432639	0.017540954	45.2995006	5.454421908	0.014331943	46.62995389	14.24896501	4.717477216	41.83363182	59.10161156	25.44716827	1.938636628	148.596013	89.4017391	10.81419362	0.080628583	109.6522527	14.22713245	79.77512188	9.42953851	59.47740822	71.13544199	54.50763907	24.57725368	8.273185399	21.37207374	24.28076732	49.96284857	0.184713306	4.510762774	0.77050729	1.604415749	3.768563908	106.6455201	10.75850979	0.117259462	36.19308286	0.182176046	14.42435508	2.43487802	13.24969672	34.91185297	6.56638045	73.82901168	25.81188122	50.52827229	85.60831291	21.97357894	64.87127627
TCGA_MP_A4T6_01A	0.058021458	0.038487661	25.70343829	4.285160792	0.02453277	33.74237249	9.140323388	5.094253742	56.01515361	88.70472179	17.99889505	2.684848518	337.1345204	113.8635639	5.841752681	0.226904157	82.450386	21.01881898	85.67222172	15.71905806	175.1483699	161.729819	62.43059755	16.38543683	19.38532974	25.9823073	24.10820328	38.16958075	0.294411275	7.60131548	1.014809166	1.384027843	8.725342409	181.9037366	18.98789441	0.102898695	29.24461962	0.095049115	15.40937164	4.561304224	8.400711496	40.85427353	20.86491687	54.66343683	21.55240634	31.60131458	67.44148251	24.40721252	69.35709476
TCGA_50_5942_01A	0.078042268	0.027141138	42.62145273	4.011094125	0.015579796	29.25562732	5.886442774	3.592044103	33.63194711	64.12136854	20.32455716	1.334880492	144.1891735	89.49673322	4.415380593	0.043244619	50.70720687	12.79492987	68.98068585	8.978330752	37.12282107	105.8263903	41.64801916	19.97477278	5.079280403	18.73966437	8.634230922	20.02236589	0.136987242	2.632007577	0.826195722	1.011786918	4.289883906	233.5401071	7.110659045	0.084220519	18.20070181	0.171354897	12.23897303	0.967015095	12.00879748	33.27985507	5.11990236	70.85102595	16.38121682	55.56598762	59.9213389	13.8809915	60.81227284
TCGA_99_AA5R_01A	0.04281309	0.020218162	14.4383197	3.361417348	0.013494281	37.08080607	3.360434135	3.250261965	17.80664877	37.3557061	15.81351215	0.707260436	88.29852083	81.17316985	9.454724621	0.024230024	48.15058329	11.1487873	69.34518568	6.353677412	35.67968844	73.67175803	43.81422276	13.92585334	3.259050323	18.81592992	10.16720119	20.0205298	0.104127215	2.656378403	0.66588605	0.879034321	2.501689892	63.9667524	1.440423852	0.090248767	18.91606852	0.075822014	11.65667906	1.877286099	6.69519928	24.45999016	9.877406348	65.14082725	16.2463616	34.09157956	32.71913587	17.25600429	30.85844466
TCGA_86_8280_01A	0.105834754	0.029802828	32.95552715	7.732723448	0.015193492	32.20801862	6.163383163	4.591615817	25.25946509	70.84380311	14.1307968	1.338859574	142.6203542	79.33626041	7.916486781	0.058938062	55.32140307	11.68902896	68.23813342	9.453885553	117.7715772	122.1611411	37.4192239	12.39042416	9.191025797	18.45461217	10.94838139	36.49654516	0.181158824	4.503635474	0.661181049	2.446998227	4.550075433	165.9692179	6.62151916	0.070399348	21.80686244	0.099978162	12.23496199	2.384413126	14.52881949	47.10971534	9.721459709	56.0299539	14.22908641	28.96393699	71.3876323	18.62661363	78.0736619
TCGA_95_7948_01A	0.329971584	0.02986237	133.6649573	18.2711542	0.011535061	30.88811324	10.92174829	4.524682471	38.61906067	145.6684059	32.89242276	2.12989307	337.2877649	110.1666228	7.328633297	0.110492802	102.1285998	18.93748423	110.897195	14.31527255	116.9586936	125.151784	97.40095383	23.61921264	21.51355782	25.46142512	27.64866188	29.00046153	0.234178097	3.862239936	0.873305387	5.692561131	6.608539835	253.7605224	15.89719442	0.036661999	32.13037189	0.091471132	13.93282648	2.002901248	46.62384841	108.6520225	10.45473316	69.26812552	28.88665351	46.79370749	134.3927847	15.12845434	137.3791412
TCGA_86_8671_01A	0.029860914	0.012558299	10.54931516	1.90936601	0.009219167	27.27103947	2.655784049	2.944614419	16.04545094	31.50752897	12.60462061	0.434474941	81.19810035	75.24454966	6.14541789	0.020528641	25.88356067	11.24002061	67.58290334	4.571918929	24.57051326	60.85557261	22.13835402	12.35242302	1.662849079	19.17959063	6.531920477	13.66068329	0.103415438	2.061271514	0.639794983	0.736252864	2.625380561	38.14448697	1.296010596	0.053159484	11.58542666	0.068685541	7.650068804	2.887759002	4.971709916	12.44423833	5.426712294	51.89207588	12.18228036	22.84749117	27.1399071	16.13877997	29.88894457
TCGA_91_8497_01A	0.06628513	0.019811097	26.95137532	3.385358062	0.013057412	33.89035677	3.345436898	3.386283967	21.04944254	41.08597097	13.3781475	1.040570677	106.9635935	81.90073648	10.04018884	0.049002944	53.82670439	11.9474369	59.35549379	5.950482356	36.93342974	78.772578	36.01840839	16.40594923	3.676862263	18.1853677	8.181484145	18.65124473	0.150167607	2.965984514	0.649835	1.354322621	3.213644306	123.1856812	9.112642712	0.102418625	16.88986685	0.108570586	7.280400483	2.607374117	8.671656582	18.4685357	4.788425065	54.30548329	13.45913423	27.717833	56.4859986	19.08494297	41.06358394
TCGA_86_8669_01A	0.077506832	0.037579113	32.04352124	4.217280283	0.017645733	33.19670186	5.39757593	3.610561913	41.3384893	76.38571763	24.05974966	2.125236384	156.9000693	95.11345056	10.84490907	0.14288861	145.3332055	14.20518467	61.91628333	5.598981259	61.99464279	165.0027302	56.326136	21.36041476	22.00513501	20.53251169	20.04960031	38.8062783	0.349240071	6.271706779	0.844369569	2.622560561	5.067713868	114.6457698	20.10670393	0.108770453	25.69698983	0.151057128	11.20849765	1.508817399	18.09081753	30.36903152	15.5872103	86.87634325	29.11186077	47.04323863	161.5083877	22.48768167	80.62559784
TCGA_86_8279_01A	0.21714547	0.048961462	38.20685789	14.60108954	0.016949859	47.19285379	9.749843613	4.681749647	49.08739694	96.63375404	23.98752827	2.580765357	396.5348369	101.4668245	10.36502282	0.05844483	132.8676312	15.45415201	91.14741016	16.84141788	244.516482	203.2943378	63.1072138	16.12266944	30.45099816	21.56566385	32.66793355	63.03971433	0.24012421	5.386421047	0.91706249	5.386705201	7.598734171	215.6769262	5.794690364	0.078277587	43.44073398	0.114202232	17.17042711	1.346787035	27.91736664	157.0049476	9.443947916	91.94780074	19.66892177	50.76754855	187.126193	28.67398693	156.0572931
TCGA_75_6206_01A	0.199083133	0.019617094	88.28324724	6.178569636	0.010795125	27.38696626	10.79175502	3.813315295	35.85582597	76.14886555	29.68587985	1.583582432	192.3542144	96.30007832	7.005386339	0.066601255	96.57522886	14.93375257	73.95898746	6.977993297	69.46806223	108.9804057	43.9269554	21.35547419	13.89710365	21.24274475	14.59056229	39.56855072	0.11248281	3.306290796	0.915256308	1.236929226	6.49257018	141.5743867	9.555215153	0.053658654	32.90837171	0.113714791	13.10112482	1.799350889	23.70992548	72.40983685	5.258710646	79.90466772	27.8197646	57.02971864	126.3330004	17.57370386	85.63416023
TCGA_49_6744_01A	0.070291865	0.021785009	19.37176955	5.425221731	0.010949239	30.53446851	7.962157452	3.672868867	39.22366869	52.38685837	20.21483769	0.852223156	98.9856635	76.1602461	8.890257224	0.034428576	56.46254541	11.91118654	78.7621675	6.396934186	78.86913147	86.33235935	36.15674282	16.10275742	3.435665244	19.00391536	12.7214329	38.29797138	0.200503236	3.957584411	0.703823931	1.192259469	3.178289494	110.6583346	3.748810898	0.062168172	21.65978187	0.137198628	14.7846171	1.993748546	12.30174021	43.41748502	7.114596544	95.67176628	17.76961798	41.47899981	53.02772716	16.24730908	63.76874634
TCGA_64_1680_01A	0.067440665	0.046137155	47.51988603	4.992362929	0.013885833	37.91413051	18.98106268	7.180911761	65.02567434	161.386857	31.29728942	2.429874077	220.8090071	96.28965433	7.840992181	0.146655861	223.9163129	15.97790085	105.0593354	19.37674179	176.0349019	154.7324208	177.5854959	32.69339682	10.7953658	22.04660565	44.33847023	42.74854232	0.19005286	5.618119004	0.800473289	1.709205131	4.803637736	216.3461445	20.10316232	0.144547629	27.36684013	0.146310739	20.17741236	1.316005345	11.0181646	44.16065204	12.60094169	125.7411171	24.12074208	62.58962418	119.7428571	14.29733758	101.6637534
TCGA_55_8091_01A	0.053653933	0.041038046	33.48942988	7.58266027	0.012824248	43.5183153	9.388194362	7.066974689	50.2201565	72.16754808	19.13466778	1.266577194	120.6560841	79.82049965	6.64623274	0.036641297	60.66266842	12.20839743	77.60099171	9.329029835	102.3983899	137.5690555	72.22051263	17.4183552	5.383227938	18.34865468	21.52971225	52.39266503	0.167958513	4.3869888	0.686152384	1.823454933	4.005171625	141.4269965	3.54581732	0.116483844	24.41226752	0.142113044	18.53551147	1.518795285	9.430684108	43.60557112	8.517857913	83.56749358	16.22391103	45.69761544	106.3068424	22.63379102	83.66467384
TCGA_44_A47B_01A	0.049977224	0.025282041	26.43800152	5.358036664	0.020365796	52.79524065	6.321544896	4.136640014	56.3129221	83.88275419	25.13836364	2.048552193	245.2741522	105.7989982	10.03743939	0.096987155	214.5717545	15.76638428	75.67441782	9.166854184	110.2283621	111.0226037	67.43799305	23.71180327	22.54046104	22.07939348	41.99470042	63.10368188	0.324225695	7.233311217	0.896628251	2.78019005	6.593955788	95.36847955	7.48064193	0.096936229	28.22644005	0.18481268	16.66949749	1.090746429	10.6312495	29.96240652	15.00650079	116.1044231	23.29847044	67.17480069	48.33495543	33.3214493	66.95556847
TCGA_44_2656_01A	0.151309401	0.041421509	26.72902031	7.014101766	0.020696838	21.81947413	7.674239987	4.044238484	38.7831231	71.40761515	23.1970976	1.354831621	67.14847443	73.39232748	4.81353604	0.071026966	117.1698557	11.07700034	68.54734724	11.86070075	181.571535	210.0976537	99.39329719	16.82505151	6.888494047	17.56423814	42.45665312	67.56654955	0.345377458	9.236627218	0.708942678	2.224341555	4.34765009	251.7051491	9.533819048	0.14145184	22.14114189	0.178427282	21.79677139	1.020484698	23.92699636	68.53196725	13.30356964	94.7285181	21.01629673	54.18394786	84.929344	6.966880167	67.21475828
TCGA_75_7025_01A	0.050960331	0.027906111	34.44630961	4.587655455	0.016948159	31.23408716	6.541679253	4.260372705	35.6288621	51.60481116	18.94753318	0.695370861	118.1156034	86.3747885	6.581463637	0.039433013	51.68441342	12.69108408	67.6236153	7.080977554	49.5211423	85.31289488	43.47235706	16.16475724	5.072437869	19.13688338	12.82899049	22.99528703	0.129430876	3.441934368	0.794491149	0.916062162	3.280067863	114.0892609	4.559381362	0.119069852	23.19737826	0.13961346	13.52871156	1.620907883	6.727481418	24.41250228	7.632607542	63.19868102	17.78154058	44.68628106	72.87364557	17.75546779	46.44320885
TCGA_L4_A4E5_01A	0.083076078	0.033272006	18.96694092	11.53547642	0.011452817	28.01127558	3.725873456	2.822090659	57.56319379	105.3950873	22.53536415	1.850735933	328.5206905	100.1435819	5.125459864	0.079781845	163.8892361	18.00499477	108.0271811	11.3106599	211.1993494	134.4229051	127.5422447	18.23675361	9.193846438	22.57017153	33.12117519	84.98352599	0.612043633	5.66249955	1.007492467	3.879506978	6.126811419	140.7341784	20.63731911	0.047684538	18.35882935	0.178094033	14.58113306	1.007654285	11.42371551	66.59713907	16.09986006	88.84620968	19.59491099	49.68692393	174.6471372	15.6898267	125.0138159
TCGA_64_1681_01A	0.1713719	0.233641411	56.53402118	21.56930318	0.062625879	47.5340178	9.505649209	6.888635278	81.27909069	139.3147167	25.51250378	2.520317339	235.7343429	91.09743988	13.46896869	0.140987808	96.65128198	15.46237158	87.89881367	20.33076454	285.9695857	246.6741936	87.303999	20.5377501	26.55858032	22.27710927	35.89423161	95.16011079	0.513855703	11.74007519	0.851300517	3.263681771	6.357378656	433.4082851	11.20818907	0.420486932	47.84649405	0.306048124	27.98861677	2.308721049	28.07711542	77.75635513	20.43525812	100.5311355	25.65988635	59.09249268	141.411819	17.51966712	127.9929971
TCGA_05_4426_01A	0.079223617	0.0590843	68.95707246	16.46366471	0.014744718	35.73069244	37.1780663	6.244423402	72.31575352	181.203315	31.19526724	2.196614343	260.5618446	98.83848492	8.061923723	0.11384348	158.642062	17.51125616	124.4350558	18.15486045	258.2519229	115.5453606	166.8414261	31.58744483	11.49911666	22.60730886	38.65404548	87.96348118	0.260179827	4.549416067	0.839477941	2.52754919	6.096098919	219.1722424	3.189585789	0.136361723	34.30438596	0.241215366	25.50501928	2.101603271	15.45637658	69.342667	8.40375646	132.5011556	26.43267234	60.57126999	96.48913842	23.94276524	176.6045727
TCGA_50_5049_01A	0.050140641	0.015060091	8.79024627	4.175393728	0.007095188	27.68195062	3.551310149	3.247003418	15.05699064	43.8158771	18.313781	0.462019865	86.49830219	71.16100139	6.370113285	0.014433959	60.97687607	9.901973814	68.39844367	5.480194631	75.58710126	92.40175053	35.26522302	14.86667278	3.540810342	18.11046633	11.83424506	30.0877301	0.137734613	3.496274072	0.533281038	1.53480948	1.943679634	102.9216439	0.944455428	0.038869252	26.20668972	0.04984347	10.45038047	1.091932391	7.241735751	29.19529616	9.24349197	73.34904768	14.09049899	39.15749855	48.66556716	9.837089397	48.7162929
TCGA_86_7713_01A	0.140076775	0.006345317	24.77110786	5.13412569	0.006890539	15.46938768	2.593992389	1.884429762	22.25944582	69.98196459	22.22188262	1.952997743	315.5722589	101.4852363	4.427496894	0.094605597	82.88529506	15.8361102	85.83814666	4.915036301	150.5751606	96.84394466	32.02278164	19.84333139	10.45582542	19.36850953	19.74419138	23.25215874	0.323051124	4.552139525	0.961948851	1.088666222	4.700177267	121.4506621	22.23792916	0.02514195	21.54371955	0.10353468	6.230569567	0.572365261	20.56035945	48.88345077	7.207463798	42.81779343	15.79556928	53.47847467	115.6839475	12.3513477	83.31940683
TCGA_67_3773_01A	0.074100456	0.042668862	22.17509892	4.208872954	0.015214985	43.24059292	10.65990817	6.847149587	23.40659172	75.65088467	22.3619272	1.385823022	117.3163101	82.9031336	11.37813276	0.073194441	90.14037596	12.83620038	99.11832806	12.93536371	67.27004838	90.90921677	114.4409637	28.52258932	6.374788131	20.02134439	30.75436102	27.77087894	0.158252958	5.474435551	0.645984924	1.028930048	3.275330794	173.706195	9.306004809	0.149270307	20.553023	0.125625188	16.15737908	1.168560873	13.91502604	29.33764596	13.267166	69.76447492	21.48101521	39.09461229	67.45574321	11.56742029	62.22984649
TCGA_44_A479_01A	0.026888318	0.011219221	6.01372155	1.419614601	0.009343012	15.67977905	1.15376128	2.164050445	18.30494771	23.14842022	14.32483132	0.803409326	91.25880011	77.70690725	6.275159646	0.028469839	45.95269909	11.12501598	61.8366629	4.083683447	38.66422145	64.2645578	18.41152171	12.573564	3.217279241	17.54256731	14.55178052	24.62449316	0.193127909	4.34217825	0.661817088	1.803507824	2.844914918	101.0575114	2.387897144	0.052054369	21.51707162	0.068518681	6.911182036	0.975053023	3.501063392	15.54493037	6.398931739	49.03087283	10.69683107	37.46575507	41.9342013	11.10916835	23.49733752
TCGA_50_8460_01A	0.062702034	0.046188374	27.76262476	6.776617314	0.016140046	40.33841766	10.20408278	6.216333906	49.37781359	84.58311428	21.49503629	1.307473972	166.8802922	87.37423249	8.508485876	0.058341784	96.63788769	14.04282834	86.82440414	13.8270982	54.6581431	101.1131554	100.8050379	20.23412987	5.848630191	20.89485746	19.8260702	35.36322726	0.143246417	3.694825851	0.720946815	1.278469709	3.680012838	166.953063	4.967505934	0.192421852	28.68043744	0.127234326	17.46085444	1.978854914	9.334712688	38.29606132	9.653180377	110.6758823	23.89951819	38.5168772	75.77708166	16.45429765	58.85553456
TCGA_05_4422_01A	0.067815203	0.014202397	17.64153518	1.289223601	0.008227758	16.89511942	5.97343213	2.375749062	13.50336433	51.71595538	22.10418741	1.334983552	135.838931	93.31071835	4.236173086	0.053238952	90.62623275	15.09785897	78.62147435	5.083106971	16.36972126	74.96323693	40.0672911	25.57073517	4.028791618	21.33119693	10.6657487	13.55432123	0.110344677	2.545000775	0.852643758	1.587019363	3.314763309	46.41369937	10.96276827	0.063319525	17.49467895	0.107702473	6.568109762	1.992310721	9.666889688	12.09061428	8.098182059	52.03238264	26.68757082	37.52533476	84.31418961	8.580650037	43.9533509
TCGA_05_4390_01A	0.06844252	0.034044866	16.29780188	5.188406651	0.013476442	31.58133808	3.757001559	3.828615631	34.49539738	67.85246609	24.59552622	1.178761702	444.2794551	96.7624947	10.1955933	0.087013313	121.1019346	15.69828156	90.40736903	7.32063211	75.02971655	99.54143965	65.79590831	25.28755215	14.4850342	22.18215954	22.36251321	52.80511706	0.21633331	5.035641429	0.813151276	3.793529885	3.466973649	105.674624	7.128030169	0.101685088	27.50085223	0.118149934	12.82004129	0.971365534	12.07913404	27.84266627	11.69188297	68.33756057	24.33067515	73.48062585	99.41227229	18.09889095	71.14599593
TCGA_64_5815_01A	0.173152602	0.055457401	43.41748285	14.97042076	0.016920603	43.67711279	24.88355462	8.933744102	85.46628088	124.1046105	24.98897659	1.084503591	127.0442809	76.75258628	12.54288228	0.045800785	132.2907601	11.88389177	96.03894004	14.01410257	105.4032896	120.3873354	127.6419732	20.59420652	8.694758588	21.13568746	36.21587697	75.46390614	0.394306558	6.241477973	0.709162127	1.036388063	3.583945884	182.1794563	2.517144009	0.183941374	33.58427173	0.303213653	35.53496758	1.834357026	32.82278941	75.12673121	8.254470569	227.8682203	22.16727767	51.85406635	117.5175875	23.60256525	113.0159497
TCGA_97_A4M1_01A	0.065434857	0.022454843	26.61429245	4.669831025	0.012393892	23.93210431	4.557534888	3.361428972	22.03473708	42.8584813	15.64335079	1.435010251	123.7212569	95.40556255	5.588507856	0.049427852	74.58970689	14.65202001	83.30033653	12.63077081	100.8765027	87.08048218	36.13639211	17.89238727	5.988558154	20.69629037	12.82329198	23.98906404	0.136266434	2.902762785	0.719640663	1.414216572	4.01449772	91.98684246	3.138157907	0.097584987	26.65708175	0.093483986	9.714007644	1.954284529	8.193768053	27.18470983	9.311369781	53.17611389	18.20200956	28.67656025	54.23356385	16.92108588	34.2057343
TCGA_44_6775_01A	0.113765729	0.030767862	26.88532507	7.115576964	0.016142304	14.8553717	3.655637337	4.086463317	33.49927308	57.74404027	14.90902962	1.009241642	90.00943911	70.84454465	2.994487841	0.023551509	49.20656658	10.74445768	72.49680696	8.01400076	129.4793351	143.5742021	33.14142506	9.931471932	5.401686071	15.46829875	12.54027875	62.04784755	0.349160547	3.861656773	0.714838179	2.526597046	5.029735828	258.3344814	1.780288092	0.086231116	22.37309487	0.159606558	14.68622115	0.945686279	17.93726152	59.02202484	5.413657825	74.3966537	8.156947385	35.25663957	79.69918366	9.821954337	71.17298377
TCGA_38_4632_01A	0.135611995	0.026355826	15.4153451	6.555304715	0.008928352	45.48965909	15.8170716	3.903134305	27.74229896	139.5002312	21.33054251	0.854996167	153.4619437	77.67058426	19.139246	0.101376493	141.0012673	12.72823256	113.0450933	9.061349132	472.0631941	179.6118273	158.2029396	21.68413221	20.57467239	18.26771808	60.71918212	48.97807246	0.185208227	8.7886317	0.587388557	2.103840268	3.355498748	97.95703922	3.569776041	0.092577348	47.63708746	0.089737301	19.58628409	0.697519558	18.90550815	53.39825593	13.70674751	133.3798956	20.72946995	40.69051721	160.5670135	18.44646594	173.9446486
TCGA_MN_A4N4_01A	0.201354043	0.036006758	33.92215189	10.64161757	0.00905691	12.87515326	7.723845614	4.163402666	44.23158625	80.20872975	23.86928188	0.51173469	204.6456645	88.9513554	2.745009136	0.014365703	57.77528611	13.61655051	89.40233237	6.934271505	63.15233004	93.91887299	49.78531251	14.88908237	9.878087519	21.74660721	12.30903183	36.38368721	0.209031027	1.75202204	0.862717882	1.431807916	4.31290341	124.0029812	0.489243473	0.056091353	26.21036052	0.101185849	17.43574239	1.493653899	19.99465523	45.16702415	3.568171035	86.55947559	21.63617405	46.48846908	67.43210908	8.452955365	98.36403266
TCGA_55_8507_01A	0.050254878	0.016671686	12.12942914	5.088129656	0.008598914	18.13869196	4.258185449	2.905680687	28.14514423	44.7998382	20.55728659	1.434674299	250.9476899	98.25191035	4.830552964	0.041510953	66.64954801	15.30026695	86.42958529	5.404604962	81.11702093	81.73321301	25.11420745	16.12172369	5.652473652	22.4536435	14.90440479	27.36324253	0.196419267	2.957363987	0.889443871	2.454252297	3.907669459	61.72662248	3.59140106	0.035940439	19.57638098	0.09408922	9.459901312	1.194878344	6.963946473	32.93442687	6.763295383	58.10184889	19.75137506	42.98994247	82.24348892	13.51148333	47.19296612
TCGA_86_8668_01A	0.181855199	0.03682998	107.5001251	7.165748345	0.02594852	25.40206713	8.138027013	3.629130143	47.79924694	99.24064271	17.12168657	1.827117957	135.5277519	89.7565659	5.285633532	0.04816679	99.05331025	13.23458822	71.20887998	13.04504182	78.02889407	107.4394392	37.88655395	16.17021256	8.71658541	19.12597675	8.71798992	38.6176762	0.320198066	3.122310001	0.765726383	2.570522321	4.22869329	218.7378212	1.436930762	0.283640182	24.06591844	0.137224173	14.41388073	1.567321312	26.63958678	64.46240806	6.50290737	94.94666679	13.36074251	40.38797693	70.74566025	19.89746422	82.96221179
TCGA_05_5425_01A	0.101716267	0.018186202	13.03914957	4.345415637	0.005083992	20.91116029	8.669669187	3.84355516	29.21893711	80.4546286	21.48763749	0.792757197	145.1295755	81.05450105	9.5902601	0.066842706	92.17453959	13.11401992	98.57719696	5.86587604	118.1714387	109.0101587	42.27191365	19.81152737	7.839317736	19.86687803	18.89075898	48.69950946	0.14313884	3.607646217	0.704014941	1.759876469	3.648954799	39.82046328	5.34366678	0.027325339	21.48077625	0.066212109	11.50112133	1.74873211	16.08822004	26.77898072	8.338781403	55.50912923	19.78457881	32.99972532	141.4766418	10.4819765	102.1032044
TCGA_49_4510_01A	0.250017626	0.069331132	111.5161351	14.59289058	0.026669812	59.49103743	21.85180756	6.462392271	45.8298861	149.8216434	39.74644737	1.936695454	339.7768587	107.1951085	18.31515263	0.167248967	184.2890409	16.86170979	93.23349334	19.07012888	122.8381849	112.3015599	152.0209455	37.63448403	22.44817086	24.71810736	32.37573178	58.4392405	0.238045959	6.089606265	0.745786508	2.631693011	4.408190633	185.6718752	13.81623483	0.262278549	58.32627574	0.177760444	20.3193877	1.840803112	28.01400281	72.61741966	14.21177977	105.4606412	48.35625722	64.86555133	163.2720324	22.82009383	136.1715958
TCGA_78_7158_01A	0.055784667	0.010501201	12.87013904	0.827813357	0.005105782	20.77644319	3.136972642	2.028941543	13.61463182	39.36564585	18.09852067	0.796489485	242.7702965	104.1005267	3.485695984	0.034675558	61.11748661	16.21781773	91.01140288	3.089994878	39.29107759	86.90102992	31.69692847	19.10735083	3.069798504	20.43808998	9.200296237	8.643946692	0.101411857	2.205291542	0.97484924	0.472176877	3.582944685	53.50661227	13.89865307	0.011578632	8.4631435	0.0577558	5.978893208	0.568273707	7.33610604	15.22083165	4.781555989	45.24254286	12.47903435	55.58013267	46.95700319	11.08609389	33.72489961
TCGA_97_8547_01A	0.183826316	0.042062011	76.11902714	12.36741524	0.019801936	48.60508815	11.07208417	4.968282109	53.85855177	129.3971961	18.55167457	2.094029545	180.098191	85.4502062	9.040636257	0.047077005	71.73549768	13.68511957	100.5093269	18.0196033	89.08267698	117.183814	91.86371617	19.25684454	14.90022593	19.8000824	30.99272283	27.33058508	0.388928902	5.776085296	0.790048673	2.455665642	4.372294782	259.184514	5.088882292	0.171316355	29.198599	0.207650094	20.02424	1.198118633	23.92194356	65.41609719	10.63810382	106.0729256	15.62858602	33.96940962	82.30057513	32.05176445	107.0441748
TCGA_78_7153_01A	0.18358929	0.071661934	64.65732605	6.8938126	0.01734271	25.53676293	4.995971477	3.010657988	41.31447494	99.39283897	31.11565893	1.507852472	381.0881417	102.8891507	6.214375501	0.067348363	106.1418958	18.27116086	107.7424182	11.33137671	76.19656316	194.4867106	88.91835905	39.35477923	21.04841618	24.30605607	18.74307369	33.50652427	0.199221755	5.051816478	0.995513286	1.266129218	3.798925364	226.9648468	20.51954335	0.214886152	35.54998393	0.230904937	13.61601043	1.399701678	30.16673893	28.12578532	6.904387445	75.84800658	33.51136168	78.99379912	99.99180402	10.3602765	98.46515652
TCGA_49_6761_01A	0.079297038	0.030001304	25.73579103	5.782418699	0.010239934	32.112283	8.069398423	2.85041655	43.61828909	82.89521279	27.67102503	0.693864148	153.6434531	93.51059351	6.373483959	0.06464159	199.388761	15.52514309	106.785796	6.569986237	96.96106724	100.476737	113.3212303	23.64527619	9.744379762	23.15292021	26.83585555	55.92761676	0.26472489	4.761049933	0.706486807	0.824041733	2.558486998	117.0474769	8.253610488	0.076374609	15.91705671	0.15470456	20.66810241	1.637453327	16.84534707	38.89333023	10.32110271	126.7189786	25.16893769	52.41526984	51.44239486	16.24061206	72.31625015
TCGA_91_7771_01A	0.056926778	0.027797471	21.74574669	3.445332568	0.016228106	24.78900621	3.558522078	3.638027729	31.33168266	54.67161208	18.39176334	0.963681834	100.25846	83.13528502	7.362961348	0.054246463	77.16917805	11.86804684	61.6790785	4.305178133	38.02254926	97.48937605	29.06373339	18.50828888	7.312868367	18.04128233	16.33201567	37.61432227	0.201110549	3.805827574	0.785102388	1.445651887	3.246983573	51.01168637	8.434146729	0.104803644	21.82366719	0.15874161	11.16502879	1.413136435	10.97154658	19.64727608	6.641017255	64.03003803	15.25897472	49.59390978	76.60787949	14.64076495	47.85898855
TCGA_55_8616_01A	0.290620543	0.051718323	57.80242529	20.24029198	0.018539871	22.60776538	5.916157659	3.069498433	49.29492666	105.891377	24.91435866	2.491699985	282.0985068	98.05149053	3.454735271	0.064240035	111.5588357	17.11832529	98.47410918	24.27141765	258.7463351	229.2647473	89.0887986	21.46979734	16.91471591	23.41847722	24.63790197	45.09465838	0.321459218	4.894706799	0.877715966	3.856374965	6.338594278	486.2334602	6.85017531	0.080231703	40.61742221	0.184301108	21.84071549	1.558622187	32.62104208	102.5737589	11.17095887	100.6546888	29.39563447	47.55240707	152.1362087	11.42311633	104.4866023
TCGA_49_6743_01A	0.227099476	0.009494832	30.68729489	8.35729934	0.004906821	13.44467079	11.9224706	5.253049424	42.79842787	75.58342571	17.46279465	1.000253799	113.117141	76.37291665	3.318733919	0.032988275	69.13846211	11.90952473	89.17983829	6.359545293	235.5847195	121.1231888	41.60401692	12.67108973	3.540879266	17.69423363	13.86799913	92.05320037	0.214268501	2.982956594	0.757664622	3.660143785	6.123673831	109.0886034	5.195012586	0.025665437	22.93034317	0.103306135	13.5819434	1.006031753	23.89609336	77.32689794	5.322575049	53.78416437	12.2344591	45.52703564	134.9599754	7.207544474	123.1930845
TCGA_05_4417_01A	0.073864301	0.021974769	14.76689193	2.936694443	0.011283544	28.24702243	5.841245242	3.531004373	28.23398213	34.76581582	22.04304076	1.29800036	105.2318936	77.19559448	7.290075262	0.030575908	72.03606586	11.41751492	69.35494556	6.293852387	39.50246158	91.61396203	43.43430722	18.16475752	6.361700691	18.74640255	17.68963638	35.31025	0.133865271	4.512444111	0.697919639	1.381884301	3.410083618	113.3232885	4.01180066	0.082962031	25.53010663	0.11067528	12.13604475	1.544847049	9.921339826	27.63029657	7.240844204	74.02259171	20.6754078	44.59817221	79.77988663	15.63754251	51.16211249
TCGA_50_5045_01A	0.065805524	0.015198491	12.65985223	5.41796415	0.00771498	38.78372247	8.390432705	3.729531875	19.84393336	49.46814269	16.4556611	0.562193811	81.88015268	71.63747145	10.51275361	0.017144625	62.48493514	10.84268423	87.80020207	7.360511012	85.12871301	77.43613528	68.30073403	17.97123781	3.732062379	18.90222538	17.96739595	25.66790233	0.121105335	3.345585337	0.48635169	1.084171451	1.909033461	73.87014822	1.046242656	0.05968103	26.96823137	0.069373519	13.20994812	1.570067259	8.303167873	31.68231378	8.189366671	78.85595334	13.74891679	32.30435763	52.93199261	11.82556271	56.61709396
TCGA_97_A4M2_01A	0.039006695	0.01209306	15.49561817	1.872260431	0.009224008	24.842301	2.271620772	2.625371462	10.69517006	35.42727827	16.20905674	0.657257055	93.6086177	84.9401227	5.913111584	0.034911746	38.01330173	12.66459991	63.10387869	5.023528409	17.44960588	52.74451103	32.71939966	15.20021658	2.535147279	20.01923463	8.369649181	12.85774976	0.103142092	2.157769114	0.722403618	0.668008796	2.833001037	23.99610946	4.293745339	0.045059009	14.39033422	0.073211089	5.655998563	2.27142977	5.360183163	14.39750454	6.190613244	39.54311962	20.54275273	32.6886993	39.23648674	11.35793776	28.33837495
TCGA_97_A4M3_01A	0.092938315	0.027517757	40.34100208	6.803576387	0.009923439	22.19579554	7.303889649	3.973140681	53.38302389	85.26359407	26.11536768	1.532869192	262.3091245	99.67772938	6.158907685	0.03684886	118.6510264	15.40522036	100.9448578	8.309615852	44.31296242	147.1109733	76.5088593	20.44090004	6.53380194	21.01185926	27.60889687	36.80995269	0.190626833	3.329702539	0.874784947	1.384148496	5.308811777	67.79880512	12.67266439	0.059789375	29.59688948	0.115252937	13.37494632	1.432233607	14.16744691	46.21034726	5.130117915	90.56812679	22.88533315	56.84704861	155.6079084	11.89822099	58.8834025
TCGA_44_2668_01A	0.038964885	0.017000398	7.942720848	3.503266515	0.00605773	27.21353374	12.22856915	5.532784611	48.34278088	53.85318519	35.64041688	0.520501571	132.984575	77.58896789	7.087314687	0.015661118	64.20458919	12.84957582	106.0471639	4.426204533	73.78562558	106.9274758	50.40040401	21.13776552	3.249559614	20.98316246	45.94794289	46.21998418	0.291245047	5.267434092	0.910146206	0.68139058	2.340679742	67.840845	0.503455537	0.033790258	28.18785803	0.188276711	27.07836815	1.138434977	7.552550656	33.69421567	7.16279944	121.2000321	31.31512011	91.60945388	69.9559787	11.45756965	58.82806718
TCGA_75_5125_01A	0.05935054	0.026045565	26.36489392	4.72460301	0.016527885	31.97501642	7.818404718	3.743099457	51.35992298	132.7514555	24.88151673	0.911156837	151.1723943	85.82922532	8.694768459	0.106931	168.6834765	13.70954787	90.43080602	5.661338332	459.0236026	124.3275596	141.6339402	15.09620846	5.854723735	19.81832959	52.87963525	82.56841975	0.486202849	8.959334538	0.790173432	3.249449083	2.783054922	71.87284056	5.119943567	0.092779514	15.40369138	0.207428433	22.12962905	1.216665021	9.793065029	46.88928156	10.41751919	90.8668945	19.70291966	57.96599862	122.5821903	14.67670685	115.3658807
TCGA_49_4512_01A	0.240403634	0.19901991	70.06335243	36.8696424	0.040743371	70.25296255	12.20087569	7.734754902	68.4604652	140.0387201	27.89415366	2.502226256	267.7065322	92.88534221	18.31431203	0.103963317	110.7088639	15.23886169	88.07458686	32.5612706	159.6738419	204.9426353	167.6750302	24.57598972	23.39590621	23.6840582	58.52829352	89.72899187	0.463568712	11.60535495	0.851547254	3.633109402	5.704050438	506.6703382	11.54671313	0.507029267	46.25907574	0.38406265	23.82794472	1.573795144	28.52986314	84.3225981	18.07666381	134.8818338	35.14957083	57.31984052	127.2913706	30.4565596	149.1121278
TCGA_L4_A4E6_01A	0.036148426	0.020566529	15.65788018	3.316561474	0.013104388	30.21145761	3.98006212	4.261178044	18.78818604	47.23423688	17.68464049	0.760424116	88.10468459	78.39550464	9.484547605	0.03729335	52.70193477	11.10409534	69.92262385	8.240561911	24.46190019	68.31074068	43.04319102	16.57938575	2.552288908	18.22558195	15.06963215	24.6204346	0.138513392	3.475910285	0.679042971	0.380903217	2.960548436	52.42244272	2.316392523	0.103472649	17.77800408	0.107932341	9.527293773	1.750389616	6.349758672	20.80249431	8.219835293	65.48168118	17.67006297	34.53180725	39.31641546	13.75742644	32.14619787
TCGA_49_AAR0_01A	0.082163771	0.037148963	29.46172097	8.127232282	0.009899862	40.91658344	2.287283426	4.566046728	25.0185413	68.80645352	14.53353381	0.653048116	211.1850137	91.03237335	9.898844383	0.059243166	75.62292631	14.36840422	91.62855518	6.004523236	134.8413484	112.5674527	68.66714916	15.14250768	8.164002159	19.94041525	18.50027104	33.82949348	0.138540353	4.114449149	0.647250195	2.765659532	4.786575544	143.9103412	11.10841422	0.052305487	41.81211965	0.075496196	10.58820109	2.142867108	11.74356236	45.60949468	8.234806633	60.16455682	14.37751331	28.12582061	122.4610149	17.7078336	70.89520866
TCGA_50_7109_01A	0.056930865	0.01830971	17.04120754	4.733511041	0.012260243	26.8522071	3.866479091	3.542730482	24.80376146	52.76314504	29.39552897	1.58267633	191.7963423	93.24541702	7.748817209	0.058487904	136.6548256	13.57704443	64.43893168	5.512845581	42.61767933	112.8914956	52.10533773	22.17526538	13.72247211	21.25523628	12.03588944	47.88447108	0.156914904	3.692180915	0.766222679	3.426257921	3.586520746	155.8716448	9.25106722	0.052294128	23.98018636	0.077993721	10.05187031	0.963506182	7.977130148	28.07850851	9.958744817	53.05547459	24.60418119	65.78683264	101.2051559	12.70565677	60.69335941
TCGA_L9_A50W_01A	0.149516566	0.084827654	83.55259986	6.751822572	0.022217278	38.77306957	6.846675095	4.625197175	65.28430041	123.4623657	22.37297842	2.091783272	307.8630607	98.73616139	5.874111832	0.120606399	68.01602681	16.48790634	83.2675034	19.16159329	195.6423513	138.6110687	129.8505799	19.53160514	11.10364997	24.11050656	20.08216753	33.80531881	0.330271305	4.692153421	1.08037157	1.390461425	6.770952257	202.9260606	10.71565415	0.131171422	25.13421118	0.117317096	15.41664226	3.021402609	19.7104291	57.89630874	11.00942775	89.11978246	25.61397607	32.30053786	103.2487609	19.71386448	109.3238553
TCGA_55_8094_01A	0.599510354	0.041351722	29.18760055	14.56867584	0.013407658	36.55552932	13.01686912	3.674016214	57.37774583	133.0959176	29.05144829	2.387778166	481.6235538	103.3022108	29.52840997	0.213337851	209.9295533	18.40488339	120.3143064	9.2249618	385.4706765	229.8009128	60.9527064	41.34035071	18.15026379	22.02720622	149.8068486	74.43084478	0.34796619	26.07965112	1.112194117	1.27161162	5.075785749	247.2424281	50.23829466	0.150188079	42.11632897	0.295729206	14.65655813	0.617655327	50.03988836	60.77776722	11.55487008	77.85103311	29.93217129	75.124908	309.1830011	19.79536616	230.2774431
TCGA_05_4430_01A	0.18575731	0.023910798	34.01452231	12.30102255	0.010352597	40.27100623	11.68546293	4.281255084	51.95565202	79.82377523	21.2065528	1.268955817	150.442853	83.681999	8.688434007	0.047738001	85.10226415	12.9706091	84.45024986	9.716309859	106.1747222	115.8527817	54.78232502	18.62498189	15.12646108	20.45887217	18.3338441	44.25625963	0.157570648	3.894097088	0.61913123	3.203182109	4.639322914	199.9429494	3.373941569	0.063453962	40.57130622	0.122548273	16.23541927	1.702039538	23.96362148	73.2714097	8.5988037	114.4018789	17.96283529	40.43900829	96.78493413	16.89827257	123.3661565
TCGA_91_A4BD_01A	0.045385719	0.046733788	26.73452191	5.772037211	0.012076978	40.02541734	7.874926607	4.928781724	31.19412234	94.46544608	27.15131775	0.87439425	182.1735103	93.20197859	8.029765184	0.077169859	97.07951183	15.86287691	94.41891849	11.53334282	102.1901367	113.7031903	144.3084912	29.68902155	8.127085052	22.29935508	40.73234344	25.85237593	0.171465826	5.626153129	0.739918286	0.762006587	3.870562725	94.45318136	12.423663	0.096985119	33.02078821	0.152868816	13.81142527	1.440553082	6.900523971	19.4135802	9.337782343	82.35970165	35.00485998	45.03584994	75.28538962	13.74223314	72.67999389
TCGA_50_6593_01A	0.347654005	0.033227858	57.87448356	11.27892935	0.013948579	28.56457749	13.88674733	4.449788537	40.80471789	107.9711565	19.95769282	1.220120739	168.9881658	81.32186995	6.32852064	0.031733646	108.1983478	13.70928298	109.4695136	15.40799658	185.8193104	165.857924	71.12632984	17.73652266	9.740283347	19.47252371	26.58497889	40.83558525	0.262242322	4.536797762	0.776728789	3.028671688	5.480424274	290.7042789	2.890798303	0.080932559	39.58936607	0.190617743	18.88165752	1.391341148	39.8517394	118.9583153	5.715514319	109.2438584	16.56436602	38.61165988	198.1069406	15.64161645	156.0913389
TCGA_49_4505_01A	0.098030397	0.095467542	43.83034962	14.42754976	0.017724894	48.00760631	24.97483257	6.118792492	78.77451215	142.1506027	30.64929875	1.60671174	174.128724	84.18915984	10.96462715	0.068162225	132.6806774	13.96503369	89.67026056	24.04910474	277.3848634	133.2802017	137.5959537	24.48903437	13.73217527	22.31734789	57.66572029	72.87705031	0.478382545	9.632876989	0.700851736	1.889629339	4.26088607	345.7210628	3.980909817	0.282162769	38.89242877	0.240847127	32.42964369	2.713875488	15.50866075	95.55322036	17.3681933	146.1657957	32.78051471	45.72299264	160.9318014	13.66852406	124.211139
TCGA_44_8119_01A	0.053426766	0.023593462	11.86009497	4.810337845	0.012777717	48.39489954	2.170027607	2.841791141	25.4533783	42.30689992	17.14711002	1.634258274	191.0278886	80.03554906	13.78372452	0.032641619	64.14599461	10.3370001	67.95544759	5.745292752	82.85200522	97.30823777	44.68129921	14.8608522	6.477061991	16.94119601	26.23281144	28.81140611	0.27774984	8.014167417	0.739132863	2.166856468	3.188885462	129.9596264	5.511803008	0.063431521	28.22956176	0.136809595	10.69962698	0.490728634	8.086688985	42.83466019	6.301524238	62.37213592	11.2869382	53.31653887	102.9049475	28.97962328	59.43642626
TCGA_55_8508_01A	0.047285203	0.033588435	9.765914824	7.219621746	0.008980707	21.00318776	3.132542396	4.400745705	52.74575922	39.32460345	23.09706842	1.065148548	255.8173095	85.52628507	7.385567879	0.027487895	64.856659	14.34021425	76.5197082	6.957833419	26.14982939	93.31243232	55.14399297	16.24986258	5.603895063	20.15214781	11.19629235	39.31571185	0.146339677	2.825165231	0.805596347	1.090285143	2.552091763	63.36166348	8.219904723	0.076982641	27.83531236	0.101722059	12.38530389	1.901817467	6.455656994	16.84208702	4.848814683	82.91696511	23.98931361	45.28864943	36.96333743	11.68612325	50.66666023
TCGA_55_7573_01A	0.064845502	0.01216458	25.31106586	4.132194816	0.009592219	22.39950216	4.797918187	4.032608926	26.52262201	52.00611623	14.85305543	1.274305571	111.5979697	84.60968123	4.865342243	0.041169856	65.29683552	12.61963212	65.25651943	5.595250918	102.756781	95.48186529	24.01747058	13.35869501	3.530986765	17.90394351	6.033595838	27.62158948	0.135151008	2.729688496	0.717501233	1.526811122	3.838746895	131.5263697	3.995883039	0.035137232	18.04940441	0.073596447	10.63850779	1.93121143	9.12435764	36.75241004	7.573263156	53.48318827	10.7657401	32.23836365	70.19845963	16.05105984	43.58570618
TCGA_91_A4BC_01A	0.022302644	0.008461453	3.736965134	1.697114254	0.004854157	27.17621286	2.245108176	2.250746709	16.85103551	28.72532234	15.71077874	0.284861051	165.1711866	83.06653677	10.59548623	0.016107178	34.27079356	12.49223319	75.3968648	3.394772524	22.34999808	55.41138029	25.96863062	15.77719004	2.359281669	18.92300743	13.72571755	17.162543	0.098728831	3.021168923	0.763136373	1.615009223	1.717672363	34.60355959	2.603305697	0.029521933	12.035362	0.074683222	8.110460363	0.895485442	2.23642473	10.92913591	4.976364757	49.48657117	13.28025322	47.510722	28.73378817	16.18413218	24.60257355
TCGA_NJ_A55R_01A	0.199137165	0.091969932	57.0770646	6.601528856	0.018958683	33.66574627	3.328396	3.017044918	31.87313993	71.2370413	16.99623219	1.528879508	199.3175861	86.68124344	17.50181904	0.069575424	104.7657489	12.6771025	67.83900255	6.679178013	34.59390362	134.3953065	53.97866694	18.4515508	10.38310988	17.09722923	20.85018071	37.63796185	0.297947623	5.766511293	0.803607333	2.306222584	4.545981399	210.2637183	23.02664617	0.219993862	37.63582046	0.120546111	9.925779101	1.451666227	22.41140027	30.15881635	5.080942949	66.18021511	13.85869302	37.60953356	106.4546737	17.18147999	86.88940349
TCGA_91_8496_01A	0.096922682	0.037163689	35.78354468	7.293603103	0.014510674	37.31981567	27.13135097	5.128285018	35.56068252	90.09521202	19.74338127	1.230153171	115.6105974	80.41795412	10.80837187	0.081448921	116.0558281	12.4816017	77.77785447	18.43374264	151.1736679	143.8319847	111.7997017	22.08746279	10.68642061	19.35502784	28.81803489	39.72229839	0.287420223	8.780233162	0.648659841	1.048018386	4.410818959	144.3985274	8.624443895	0.171118041	30.297396	0.181202452	17.38441978	1.289738227	14.65504501	36.17364759	19.09159293	71.39406837	23.66798714	36.14535388	104.095944	9.817694371	71.1339067
TCGA_MP_A4TJ_01A	0.014229756	0.006963195	4.00404559	1.03505551	0.005915248	19.27751529	1.516817642	2.131049194	11.90236237	22.56537093	13.51353248	0.527481763	73.66499478	76.58341127	4.794598091	0.018264972	30.07458807	11.33813914	61.59555894	2.711737786	14.04303007	43.9376095	13.09546902	12.46255368	1.204915076	17.80506093	7.301759569	12.97569438	0.089281005	2.449419354	0.625953275	0.720638901	1.936288789	28.54892927	2.02882391	0.020515943	9.42664566	0.052347441	5.51678317	1.906265471	1.956312658	7.334742268	4.944779313	40.7806662	12.47777524	33.51233269	25.06898227	14.48233777	18.14962183
TCGA_69_7765_01A	0.085446859	0.045847702	15.18877349	4.628832586	0.01649103	27.62892756	10.42380647	3.56185725	51.74530322	55.55614224	19.93168925	1.236444527	86.17968059	73.81675674	8.464120329	0.0386153	96.72732375	10.23558037	61.18141656	8.881894723	161.2438885	179.6310158	63.10687414	12.73583284	9.964355968	16.87772058	27.4308638	81.00396827	0.186781632	5.435485406	0.732879682	1.544898602	4.076499524	237.7653708	6.20001265	0.121916056	22.4082087	0.128768765	23.03255057	0.837162039	10.68345853	70.9092766	7.170868017	137.6825705	14.83984112	52.35008938	69.05932242	15.74001781	81.51733699
TCGA_49_4486_01A	0.129295492	0.096081306	86.46597848	10.22756379	0.017281352	29.23447583	33.90437955	8.285550247	65.08556116	133.4317408	44.15491946	3.347814197	403.1138974	108.8504097	5.613513327	0.17827641	191.0484481	19.06817414	106.0046817	22.36230991	138.5117737	212.6151676	256.793809	50.16068438	22.53648683	26.69706297	26.83191182	45.64540987	0.174263133	4.759324108	0.905071634	4.318610147	5.697833859	243.5335669	32.27989687	0.237482755	64.2424507	0.117939736	24.85840557	1.514266477	18.17881152	53.28374975	16.86313884	86.24561943	58.17677402	91.72985884	280.46809	6.843390525	112.7453125
TCGA_05_4427_01A	0.078737362	0.00810127	17.43633946	2.674566138	0.007520872	25.81166597	8.427271274	3.286200646	31.42408286	76.84669324	30.68735869	0.526961001	152.6177668	97.14662473	5.843767875	0.064364917	130.1649804	15.34631257	86.3145081	2.013644804	190.1004387	89.6360809	44.12435587	19.25668221	3.819277638	22.36183501	38.22149602	67.23835113	0.465152881	7.276545137	0.893765614	1.752500032	3.499125113	93.10480218	5.435259451	0.018986914	12.12037082	0.236337707	16.16500102	0.921372319	14.82484848	44.4670049	9.537591235	87.6323229	18.33113385	72.14086795	42.8372692	15.82439402	64.92903476
TCGA_MP_A4TE_01A	0.099045909	0.054698032	23.90901084	4.028297647	0.013632763	28.00971808	4.938388736	3.81823389	61.35695181	83.03277252	34.00955067	2.015270258	736.1927057	112.8678753	10.59000142	0.152752666	116.5583332	20.04054397	94.08097843	6.861628489	60.69371499	117.9677694	97.5167065	34.76245681	23.19928877	24.10693146	35.73113325	25.0117273	0.157395634	5.461403719	1.065403835	2.044334819	4.315383987	177.1007246	26.3512826	0.108290491	49.86194696	0.124230182	10.96019174	1.15173507	12.99899759	30.54694595	7.920596745	95.81076206	39.14751468	59.99244304	169.9958056	15.61896726	82.1715331
TCGA_38_7271_01A	0.036225239	0.017999284	9.305090076	3.247839861	0.009141017	26.82388399	6.133774881	3.061479502	34.60926892	31.81599243	17.9756616	0.573054966	82.64102284	72.95775699	6.178458638	0.023184245	44.48880303	10.75544099	63.56765142	5.02830917	31.44433153	86.17926138	36.06844455	15.14858651	2.212782015	18.75751442	8.57195561	29.16077062	0.128628641	3.087806456	0.63519176	1.061051755	2.13915344	111.3853215	2.934466344	0.075903657	17.57504001	0.105705784	11.28858216	2.250497074	5.216477473	23.04225811	6.28197199	87.9854994	16.31437369	34.07815715	40.42227165	9.826635274	35.98332008
TCGA_69_8254_01A	0.062458202	0.022416651	21.69649421	3.347114321	0.01244012	25.41584384	4.634208006	3.995791851	48.90644041	57.05436952	16.63012744	1.308084255	128.4165616	82.67228621	3.859411745	0.063423983	50.11940127	13.63130762	71.47080761	7.51312759	31.63208136	143.3408862	39.26674265	15.02740289	5.0753119	18.88851645	15.14613348	24.44056194	0.143713539	4.047045585	0.927156705	0.5819949	3.945031009	88.96883799	16.96501715	0.081428194	14.87173401	0.157047861	11.48721508	2.157907531	8.385713652	17.91897229	6.344399496	80.57393507	17.40054381	28.16694674	89.10910617	12.258383	51.09566042
TCGA_05_4420_01A	0.082245547	0.012018819	20.07470875	6.294784164	0.004554669	25.78468115	5.173433583	3.495686679	43.33769791	98.43498699	26.01011229	1.207237963	337.6274563	86.7286992	8.010681806	0.088833911	146.0889575	12.96419805	89.19879675	5.069659224	191.1052488	70.66152782	84.22847169	19.46748342	11.71451426	18.92813908	51.6173122	47.95376395	0.309387903	5.481092391	0.748139448	2.830213493	3.369044149	76.96891638	10.68583447	0.029935735	23.20555263	0.101282855	12.2285584	0.406061199	8.765940707	49.82545446	10.01666513	70.85863087	14.94995539	51.66654602	164.3415084	12.9079012	103.1299473
TCGA_49_6745_01A	0.061385249	0.017959902	31.50605475	4.59284233	0.01074188	19.97994324	5.975312837	3.877978525	52.18585397	91.98599697	24.0396849	0.876661633	124.6659688	77.99913981	3.49649554	0.036054421	74.35885598	12.62271032	107.9638644	5.145352677	73.40152141	92.72903244	70.57596234	17.69913312	2.055191479	19.06145139	32.37134976	41.72930412	0.233397722	4.40988487	0.814653655	0.837216912	3.290877472	127.3230882	1.792929603	0.07023193	20.08960318	0.246117341	19.44421155	1.18659786	15.2748469	47.19967885	4.928871258	97.37296167	14.74941307	58.53727017	77.97817968	10.32584604	102.2273715
TCGA_99_8028_01A	0.037690957	0.016419909	7.090967609	3.841357018	0.007114503	32.05360482	5.092999806	3.083601103	24.93617841	44.69733825	18.14657653	0.418088854	83.29894829	74.39057874	11.37900846	0.019003096	52.49903794	11.77389943	80.46916517	5.161703348	48.96573102	75.62823843	62.16138098	17.70157207	4.12697654	19.54505206	19.47237078	23.86690332	0.1195339	3.764017842	0.573452557	0.931630268	1.942170815	52.90535677	1.547409306	0.046837439	25.08515278	0.100900236	13.18832957	1.902256352	5.238111083	18.67096951	6.8901388	108.1177818	19.52118133	37.18928803	42.83807985	14.82582482	54.47562452
TCGA_55_6987_01A	0.017658853	0.006732138	3.298562867	1.486176003	0.003082684	14.79833563	3.497281984	2.271236851	15.68800635	28.94618368	18.17921517	0.367194993	80.47720635	71.33783039	4.371319554	0.018134376	35.9568436	11.18631454	67.20477488	2.616908974	33.97147795	53.15137016	35.10270334	14.93938296	1.091217496	17.83213495	8.544465883	22.88640463	0.103063379	2.472714396	0.648296845	0.57780489	1.637960346	29.89726914	2.600833807	0.015878921	9.25880151	0.059093457	6.428432909	1.283158132	2.530618369	8.774421187	5.371289267	56.88979348	16.48692454	37.33521813	48.22817918	5.988476098	31.46340352
TCGA_55_6543_01A	0.124542714	0.04993461	73.32898385	20.04463367	0.012276195	28.03040181	8.309285046	7.491426674	55.67075826	155.2056415	25.01033596	2.068611038	192.5837854	85.912098	3.493952281	0.04403073	73.30737399	13.57217162	88.29720321	14.98949107	92.4189163	184.0912844	99.70302365	21.8346193	13.78477022	20.00219667	13.6944251	40.23865865	0.132316041	2.627770887	0.710084949	1.677258314	6.063368044	236.8705511	5.584806651	0.079539089	35.82147742	0.116553482	15.93120908	2.321976163	24.47729949	61.65316445	6.924530577	109.5087802	28.34399739	49.17857901	108.9215194	16.37036362	151.3758657
TCGA_91_6835_01A	0.039894972	0.013458086	7.343382482	2.586359835	0.015621998	15.24611991	3.140456345	3.712783498	25.78459843	44.15979602	11.52929815	0.894880369	68.24966027	81.34827997	3.033558233	0.053067581	61.76982012	11.62747658	61.29853051	4.112992798	46.80761746	82.7473558	23.7315772	10.07122845	1.837318089	17.63668255	7.544746357	46.04546893	0.229515371	3.26896027	0.643696704	1.588333458	3.590859873	82.6821707	3.688660611	0.049687261	14.97261989	0.066107832	7.449397967	2.108206027	7.427689772	26.38155499	11.27543534	58.67803576	7.964134645	26.49647496	37.66437177	14.06419252	41.59867245
TCGA_44_5644_01A	0.376104257	0.024359971	43.85558892	8.676840247	0.012089478	41.50768888	3.583014415	3.320622169	24.95791785	116.9206011	12.94847246	1.115108359	349.1188201	89.81725288	20.50088858	0.063337191	134.8436694	12.2936233	83.6343618	4.661981942	355.1071211	240.1402457	62.50973531	20.77980555	15.95582781	16.55274879	22.64610664	35.82161407	0.354910332	8.153779878	0.871384317	2.728819059	3.474267972	420.7630822	25.63627273	0.078234138	25.26387466	0.249499109	8.17673222	0.317889369	30.71073975	42.60335738	7.276622539	66.71786668	8.994930466	47.22887989	234.5104177	29.75882323	165.5227683
TCGA_MP_A4SV_01A	0.05145702	0.010264896	16.12958589	2.827887918	0.007817975	23.36828224	1.539659359	2.121935903	20.55188103	67.95575373	17.1271936	0.575274698	164.575153	91.17177108	4.574991199	0.040567258	71.29666061	13.92138563	80.63157475	3.045500408	119.1301826	73.54917928	33.85084823	14.24441852	3.926161121	20.33271574	17.84416046	26.0308359	0.204511708	2.979003891	0.815188765	1.657974997	3.183738952	44.88430277	4.094293856	0.021458508	8.359995751	0.084399278	9.502093731	1.156221476	9.921041626	21.90588344	6.943984184	47.63231009	12.63954809	45.80722483	44.23935125	15.69514602	47.29034482
TCGA_53_7626_01A	0.052505608	0.019947186	14.92020644	3.020111179	0.011521415	20.39112234	4.130148283	2.881755564	25.38859503	47.79933695	20.92375084	0.624305961	108.8138	84.06224884	3.784621881	0.029272521	46.28686254	12.34469774	66.11222855	4.092764475	64.3838458	98.26202147	28.6201082	14.8178493	3.271118692	19.84804025	8.036411141	33.63345082	0.133831384	2.509460603	0.73211063	0.92001784	3.638211915	118.9458913	2.512132038	0.0481287	15.79253469	0.091158587	10.18326861	2.167529343	8.051683284	32.68403557	6.849530007	81.9824491	18.66958441	42.1036947	49.03177135	12.24092784	48.29050626
TCGA_MN_A4N1_01A	0.096090278	0.020731258	30.81831462	5.945005174	0.006483298	12.58423912	7.338632069	3.408702866	47.30844187	95.12175306	20.96539347	0.877150113	430.0909043	97.13378362	2.277832075	0.033795128	61.98920498	17.65602249	124.6238556	5.895849668	138.1444986	104.1226052	78.19353442	18.45587044	7.250647452	21.17155015	24.90012475	30.43038188	0.158107394	3.322395279	0.86466823	2.290779106	5.132061719	134.2064789	2.70093802	0.037213164	39.15946442	0.118117702	17.97466161	1.03508815	10.53254109	56.18961839	10.40679574	88.47967035	15.36450122	41.4633395	164.3921035	10.3019037	112.9631606
TCGA_35_4123_01A	0.056004026	0.017164685	11.46958347	5.941736248	0.007051154	43.65599907	15.40697879	3.104688286	26.50772873	104.3788643	24.77771202	0.555371416	146.2278811	79.33451859	18.40506091	0.026269788	197.2630184	12.67982886	131.5432983	8.390119925	386.0808323	99.71774519	105.4337848	25.3854125	9.003194294	20.3820925	99.92882976	64.22191138	0.296344263	11.74820772	0.64329759	1.147326754	1.986124739	90.31105556	1.549103522	0.044670576	40.26059454	0.138897372	26.51330975	0.825228693	11.02544794	63.6904479	15.21176154	99.36823739	20.9287249	63.96078113	81.47229778	13.1602475	128.8956887
TCGA_55_8621_01A	0.048444789	0.023610947	18.83108912	4.975975587	0.01576963	32.38443862	2.935763488	3.728953565	23.28046258	47.89265925	16.34894954	0.933542151	100.3700317	79.02452559	7.529805392	0.038851892	51.40415128	11.84052378	73.49357585	6.796833141	54.7967342	85.96801008	39.26302621	14.60178284	3.594929122	18.15989206	13.88236994	25.64784643	0.152672462	3.74381581	0.690191724	1.098265109	2.942445097	93.19514875	3.022285019	0.106399218	23.40862132	0.120759861	12.21631182	1.846659216	7.948416308	32.83088612	6.668469605	60.81255321	15.86557974	39.03108317	50.82703512	14.75896901	38.86721406
TCGA_49_4501_01A	0.190318347	0.066255236	83.42922926	17.5308153	0.02290045	44.48625018	22.68514953	5.770483943	57.28575268	131.1132908	21.39875299	3.601253834	146.8375522	83.92921854	12.03742399	0.080023343	155.6061623	12.81298857	93.1655092	29.31325714	175.4732262	185.4283748	95.94086759	21.92320638	17.89257107	19.96702759	27.24252028	76.76418043	0.429545566	8.740851608	0.709545479	3.276887305	5.64994639	218.1308294	6.946407798	0.199301197	44.82862044	0.194545057	20.1306799	1.871681546	26.51642634	69.69268887	20.40234487	105.2877423	19.78391506	35.33582366	142.8619531	18.1146988	147.5812222
TCGA_55_8615_01A	0.065863557	0.017601107	23.80874351	2.451322889	0.006845376	27.21311029	4.526009359	3.261235277	44.0608067	45.43154219	25.45630965	1.732011056	408.2764397	107.9998574	7.941430944	0.073325198	83.07850044	17.33731805	91.52146977	6.228868098	35.57450327	81.32039096	58.78607562	28.0925107	10.60763025	22.6732514	25.40915928	23.76318674	0.112682927	3.653508626	0.97271606	1.688413622	4.618006664	89.6479257	10.87705452	0.043283453	29.65029412	0.116908455	9.535679601	1.093876195	5.542172173	18.75950102	6.419311774	75.340992	26.72892902	63.59576664	108.1970419	17.71449907	59.0061637
TCGA_38_4626_01A	0.034717796	0.018418126	13.80966236	4.152273286	0.009945155	29.87310015	4.703340502	4.431482318	22.43503999	44.47031948	21.13654521	0.95857258	110.6556013	76.59801418	8.341201997	0.035691154	43.95016321	11.41181888	80.3100906	6.737000934	31.30751818	74.93748299	36.74349578	17.66255929	3.335934837	18.65038824	14.4953989	36.9707094	0.140211707	3.358703263	0.70828894	0.649890522	3.440347951	47.1698041	3.052476345	0.069950401	18.39527703	0.100131947	9.622546339	1.892864643	6.367257244	24.94053699	6.634950904	70.57497254	20.66833269	42.56433532	62.51838728	14.79710586	41.06001998
TCGA_50_5930_01A	0.221084703	0.029180281	34.20210031	12.85173436	0.009587342	24.20749517	14.82801346	7.636750456	60.00665414	91.66267795	31.1071192	1.521806674	139.1310741	78.69979217	8.757115979	0.040008046	85.93896884	11.7012521	77.39374277	11.70012982	87.40859313	120.5328656	66.4127297	18.6318692	7.130005431	19.08332875	23.91054926	89.85626854	0.318599218	4.291849738	0.737847826	2.523676524	3.272199639	203.8651972	5.118116115	0.10530228	30.66228536	0.172255878	18.7669297	1.197682851	25.55566972	59.25600189	6.052488066	103.1675359	27.19083356	54.05367605	144.4580313	10.02717504	119.0290352
TCGA_62_A46R_01A	0.426851404	0.071957173	64.9017719	16.11141231	0.047270503	29.26739813	10.45285416	5.264829768	59.86388075	193.6870169	22.22795934	2.008892228	149.5223848	92.4192224	7.351045032	0.146029792	208.6307261	15.40209574	94.22236895	22.63383372	379.8842444	368.0282273	132.8517046	19.73991227	23.47461264	20.33997576	103.6696901	77.29040571	0.777882898	13.44638046	0.97552429	3.632638297	7.586504147	323.0034425	13.36314935	0.343761256	46.89674241	0.236431546	28.42714098	1.099254703	72.15591974	112.8383543	20.70696389	96.25271548	24.842446	49.21533412	103.1669965	14.27444358	131.58763
TCGA_95_8039_01A	0.064151418	0.018624803	40.21257893	4.943492006	0.011189473	22.8821452	12.88413981	4.352245207	60.52161389	77.07324626	19.95286825	0.880267283	134.2905602	89.70660654	3.406584776	0.067177026	85.81892554	15.21638991	89.07649555	7.74758394	120.4424847	85.07211684	88.62216307	18.78039902	4.470763252	21.28558321	19.90665827	34.16843817	0.235526889	4.504168112	0.778753471	2.062102972	4.210828271	123.9797531	2.273585643	0.068155412	33.7940172	0.131513202	17.73027529	2.490800227	11.57743552	46.48888886	7.912932552	94.62607633	18.5653817	29.19838129	88.7898117	15.67288284	72.9061794
TCGA_97_7554_01A	0.171698088	0.047462161	44.18274022	14.38889054	0.0186544	28.20017866	8.733928984	4.877223239	74.77361707	107.0907843	22.88780354	1.775186743	127.4845242	81.36025976	5.161844446	0.03463924	112.5092801	11.76481471	81.86546511	13.17389156	139.7818134	162.5904804	66.24035017	17.26454376	8.973252636	19.03594655	21.32041904	78.48824562	0.259456157	4.754690888	0.766246862	2.246771778	4.358197364	406.3188594	3.457368574	0.098753914	26.57921499	0.177111941	25.43836819	1.100010526	31.06015617	88.42668981	9.473092885	123.5472422	15.66581902	50.89559332	70.63565806	14.38310142	113.9526909
TCGA_62_A46S_01A	0.103604984	0.036090676	41.87480817	4.013396744	0.017305455	31.59037531	4.419691415	3.527365633	28.13796472	75.49516873	30.19590256	0.997855104	208.8120493	95.0015673	8.305482857	0.075680304	122.087237	14.77210567	71.43825793	7.206558179	38.6889958	110.4576438	50.5627639	26.51048819	15.394167	21.07851906	13.52550337	38.28700521	0.122023549	3.778927327	0.828794844	0.639430582	5.604934315	59.71003376	13.30142068	0.113499569	19.38999412	0.107814837	13.24774097	1.943559293	16.28025891	26.55812531	9.943263359	81.15714318	38.73817198	54.14458811	70.78758129	16.51024138	66.80364561
TCGA_55_6968_01A	0.045741048	0.010038567	4.581853086	2.255821581	0.005295257	26.50015881	0.399760867	1.526208426	15.06022743	18.55469101	11.98235631	0.359074394	200.7126091	83.24401221	11.54401908	0.029171374	106.8262826	11.57212198	68.761086	1.894939123	149.0865402	102.0723101	30.44009599	9.529536465	2.740936137	14.50282892	12.41216672	48.76003571	0.265138871	6.350463628	0.813783549	2.421549784	5.651434529	99.45759945	15.09100876	0.018486164	32.81929086	0.118346609	6.080846369	0.293889169	6.101319142	20.96588632	7.102321798	44.58392937	4.356748791	37.15378787	86.89296473	11.69588989	56.97377632
TCGA_44_6147_01A	0.123121739	0.047937703	27.32500664	8.705605173	0.022244827	24.58549214	2.342224485	2.626214805	19.21910469	54.25396665	19.64703808	1.330154606	109.5946701	84.75858411	4.135878405	0.046227889	55.09454871	12.14230777	54.88529463	7.956757886	70.67928697	146.4012057	30.79234592	15.63918172	9.909238581	19.46632409	8.539959011	50.56687543	0.232224522	4.264372514	0.777765355	2.123843953	3.770706359	391.5505342	4.674570884	0.077581555	26.22295635	0.127707579	13.66066591	0.967787305	16.0934376	50.23387647	11.0302831	62.18436771	17.1571873	61.96937162	53.75965255	12.86322272	54.64891063
TCGA_55_8514_01A	0.117053142	0.042446111	29.44852891	22.02920083	0.015426276	20.15044951	6.551232945	3.60509739	56.04689694	88.14553521	18.18871564	2.684276489	231.5303854	90.77498586	3.95206009	0.082378274	92.21402044	15.58335651	84.97872001	32.48133348	303.1552122	232.2774188	92.16341907	16.91824205	24.10896698	23.21866589	25.74777093	67.19575158	0.31530814	6.548298615	0.790351406	2.011959469	6.22884589	325.7441352	14.58432702	0.080650424	34.68002848	0.123552751	18.52077924	2.439073019	14.56673913	76.80560391	14.85652092	92.43420546	30.5393541	27.87742519	114.5366459	13.09978507	96.42149125
TCGA_44_6778_01A	0.044213832	0.013227317	6.886307891	2.284797383	0.00920912	26.52512776	0.540047946	1.822894908	11.04076092	23.42674226	10.42500221	0.446822033	82.60751928	74.39779473	7.695478313	0.03074641	58.92477994	9.403397563	55.2859281	2.0876027	47.57411844	59.42723674	13.05800035	10.6554894	1.098566546	14.35372231	9.281667387	26.2886732	0.184274834	4.842298127	0.669593221	1.611657838	2.668368564	101.8118525	6.283806006	0.042171371	17.24473596	0.067882087	4.870442005	0.882406353	6.155051477	19.71885037	6.944311491	38.34657783	6.282196126	34.52554064	30.36257577	11.96290643	22.43939376
TCGA_L9_A444_01A	0.066026962	0.027705117	11.37211413	6.085839422	0.016693335	26.17633112	3.322429201	3.97424688	32.75933969	47.78899056	22.90929037	1.015196369	142.588554	86.97437531	7.762018696	0.047583945	89.41420232	14.84274432	77.08372315	10.48138105	53.76559912	99.30597482	54.93172953	17.18217058	8.800033052	22.89738935	19.99701674	45.31936593	0.338297383	4.631769107	0.75691118	2.317638387	3.032432459	89.68368846	6.858438453	0.113585874	18.69727581	0.140133515	14.68134969	2.348291578	8.566278842	25.53196777	9.472967095	89.57512225	27.52792027	36.68779054	45.23542817	12.67317165	55.47269112
TCGA_64_5779_01A	0.032304296	0.021529858	7.316986744	1.864106134	0.012759941	30.10739663	0.870065424	2.020875001	28.16396856	20.61911923	17.66787707	1.030885795	139.2185473	81.05471075	12.00385362	0.028218279	75.21613212	11.07947694	61.7643314	3.958959885	54.45419216	80.01910222	25.4519773	12.79528196	7.379784714	16.19992642	24.05616885	43.59084656	0.219482299	6.529972168	0.827652203	2.083066715	2.518393695	218.3300511	5.93674728	0.087480055	25.01443899	0.147171172	10.47645791	0.247567703	3.983526546	28.18698907	10.98088952	54.08270141	10.93407743	66.27168537	62.36199192	15.07640351	33.57248558
TCGA_44_2666_01A	0.055291598	0.020387194	20.95049152	4.103323737	0.008868267	15.9787336	2.007564453	3.446409657	23.16802695	62.35400211	26.05338526	1.05146218	157.1613297	86.27920547	3.088939809	0.041102836	50.43283089	12.92326003	83.11512272	6.171445584	25.62784421	107.6608112	52.21918099	22.05923575	5.694315735	17.61663675	18.06295546	21.9948735	0.131335602	2.862322567	0.928948715	0.935751156	3.341628596	183.1201634	7.258969384	0.053647373	14.11220299	0.126694272	11.36338861	0.368236823	10.18404467	26.24499077	7.427865359	78.02259801	18.0087527	64.65695521	63.9881565	7.142223321	67.62871113
TCGA_44_6777_01A	0.129628493	0.047216452	22.27248082	10.33853629	0.017360411	38.76329434	7.839904492	4.568534156	48.14056037	64.66342523	17.43840754	0.962191714	72.96243006	65.84114216	12.55587804	0.030080956	66.52780988	8.999663698	68.29475108	10.45536188	83.33756471	145.5619905	56.86122736	13.80125726	4.568636625	15.971617	16.80622866	63.91232617	0.233533925	5.041584682	0.582913886	1.467637641	3.183543622	168.3947123	2.915455736	0.165167765	27.55221257	0.210435227	17.68244731	1.417451642	18.50706413	57.04449169	5.333807456	155.7525521	13.674013	38.26176085	74.3555527	15.90690366	87.99724897
TCGA_97_7553_01A	0.053487734	0.012754561	12.59757486	4.32152788	0.008510644	22.22347519	2.241741698	3.265509379	15.49871971	38.19111689	15.81619676	0.692316669	82.31296011	74.79549662	4.948654972	0.029825387	37.30186702	11.08508848	67.4703977	4.441851078	90.92318424	68.48172046	23.89520021	11.33688069	2.065811881	17.89552511	9.679527321	30.77499623	0.164139748	3.483624277	0.684113942	1.346929738	3.526924193	72.86957343	2.54853914	0.038494906	13.51669412	0.100715419	8.238224591	1.704504852	8.117253635	37.50975479	7.129899738	54.0422681	12.35682359	33.14118445	46.10088825	10.99698804	40.12300931
TCGA_55_1594_01A	0.123738153	0.018080352	31.67690533	4.8014929	0.020109184	30.2997139	4.605014396	5.030218725	53.50948802	103.6412972	25.64052482	2.142376823	259.3174524	100.4503574	9.484636757	0.117204512	107.2746364	14.9935517	86.04278409	6.92518623	306.3012683	134.6333673	46.65769174	23.96549913	11.04293817	20.42844672	28.38537702	36.23154119	0.55318302	9.28231019	0.895210553	4.366840636	4.386741005	196.8147201	6.611391278	0.087983278	46.19042998	0.132639011	15.74655959	0.726221478	22.88509584	51.57860335	8.113408716	59.63904917	13.66259736	56.66925498	181.7028504	17.89471368	100.8374115
TCGA_55_6980_01A	0.207816061	0.112439824	75.25511842	21.44495602	0.02579782	44.0815656	11.20796161	7.565009536	70.43938223	110.0147975	21.32023254	1.951048874	137.4395778	79.09955109	12.36250643	0.062753593	92.16358443	12.2110997	89.59168835	23.56571268	242.2131476	164.6379832	85.96756935	16.87431474	11.707384	19.31097417	41.52442368	98.71412023	0.488849722	9.435983924	0.749150269	1.951694144	4.696980448	373.0643269	3.499204387	0.291322042	42.55869214	0.327440672	24.69572142	2.647230447	35.01445185	99.15476752	9.514661249	114.790542	23.96893347	35.42326493	110.3474983	22.04177211	140.6866136
TCGA_55_8207_01A	0.140354888	0.062280719	45.90789369	17.36806741	0.02689975	43.79563715	11.59077508	6.273292137	64.95324848	111.4879266	21.14872654	2.528377508	125.1395388	90.56236966	12.03545535	0.065090511	142.9872088	12.76969071	77.24406606	17.50201179	136.9649547	163.8916534	80.97182645	20.041853	9.565436601	18.42054136	41.03498324	60.69157999	0.325512573	8.746903886	0.725313428	1.939133888	5.479241153	237.4892887	10.7065504	0.202307556	34.79048571	0.181809686	25.44080531	1.217372696	21.20942116	79.73269998	8.794346167	151.2531999	16.75286869	52.09737718	74.88581659	29.21893785	76.79599864
TCGA_44_7672_01A	0.081831793	0.04806278	26.66857053	7.583102258	0.016707044	44.85549633	6.170502148	5.884002885	57.19776966	69.53634702	24.56359518	0.994379169	147.8340868	79.49559647	11.77013082	0.038755892	86.05045267	13.30704918	86.11619748	9.952721335	67.67431617	121.6258339	80.03742915	21.14951358	7.875121236	21.34669516	34.66510853	45.93613452	0.194244417	5.704547928	0.713826047	1.407098286	2.797612162	184.2514805	2.919841138	0.184395315	34.87809957	0.228584366	21.53282333	2.299156217	12.54096551	35.54133576	10.03726827	136.7485763	25.45080967	44.11434242	80.08943732	19.16144034	83.70801784
TCGA_67_3772_01A	0.180911766	0.062825205	56.75123489	11.16617709	0.018446185	42.10238678	34.10123645	6.491949681	65.54307677	110.7350387	20.40166321	2.218383078	142.5168245	74.77853366	10.57038349	0.059830712	123.2592128	10.73132808	74.13985972	29.82511724	176.8925645	260.9400129	96.5666347	19.4521961	19.10983616	18.72561276	24.90774899	53.55649684	0.296257412	9.113444709	0.69406867	2.299958139	4.991443988	379.5006789	4.906975806	0.251528558	46.77535464	0.186816016	27.23630374	1.447359924	20.88917577	61.77777795	18.66120378	105.8026012	18.01008547	37.26163355	198.9417267	13.40366789	104.169522
TCGA_97_A4M5_01A	0.053386542	0.009192829	18.84671676	1.907353897	0.007092742	16.53411406	3.120071491	2.783706149	18.25355376	33.5226479	16.76498198	0.643435837	119.9447051	87.86838497	3.585745937	0.027230728	42.91797295	13.89129383	76.15227472	4.625671099	16.40445645	58.36878133	20.66808475	17.24315674	2.459619559	20.26444162	8.562760226	11.06863821	0.087377437	1.921167133	0.796904422	0.603110929	3.237908324	33.01326639	3.378422359	0.041159465	16.0646522	0.084823504	6.899202488	2.016229563	7.142488789	15.28185148	3.674145719	41.875616	14.71279973	32.8612049	57.80545323	10.74191599	31.95333819
TCGA_53_A4EZ_01A	0.151333819	0.046748737	24.22947323	6.102366786	0.00901883	26.03647596	3.853535396	4.166162544	14.85739029	91.72616353	25.9667422	2.303293707	376.8894557	104.9041431	10.58599016	0.151144296	131.1557577	17.74986509	104.8923292	9.951269387	227.5780939	182.4063786	85.45116433	21.92528566	20.51329324	23.05332993	24.18331022	78.23029872	0.356336493	5.793719798	1.091193073	5.049595614	6.767924295	366.0607127	25.88013743	0.030435355	33.17761738	0.116022496	9.332436348	0.730405633	16.40637974	49.48928258	24.88920916	60.34512407	24.91206613	57.65969837	159.0842461	12.12838231	100.0954505
TCGA_99_8032_01A	0.060432305	0.033551699	20.16877169	3.293441373	0.011349992	40.94072507	3.758693522	2.987965327	32.90692495	45.74906791	17.97606868	1.389275062	177.2657845	84.25572384	13.36428409	0.037832954	78.5749717	12.02698087	69.78119235	6.275105201	31.59603663	101.2907628	63.01468352	21.03556733	8.46837152	17.62036926	25.5769057	21.38193286	0.200171054	5.735053089	0.749076641	1.557655995	2.676432721	100.8901088	8.210162305	0.093256005	33.12801784	0.103231201	10.98581897	0.639425147	7.449982641	24.11374477	5.995329861	80.99812172	13.94901683	48.53651652	113.8517565	22.72316243	52.38713295
TCGA_55_7576_01A	0.160301369	0.048075786	72.38213762	14.25709557	0.019219358	25.27114799	12.50658268	5.031867911	89.80806833	171.1109571	31.21894565	1.887960638	197.8510149	97.35863324	3.68066216	0.067856476	247.0872477	16.75790404	105.4798846	13.66796005	449.2046882	228.9969574	108.803139	20.31675661	10.92343249	21.9769344	53.93387043	99.81839205	0.677619542	7.631749511	0.903738721	2.209011173	6.53340478	344.1255675	6.389361602	0.142202269	36.49656063	0.22022512	30.50394664	1.408363253	31.12363508	158.9714148	11.45800303	163.749671	23.89569953	53.77535806	245.5593411	14.85271259	187.3745139
TCGA_J2_A4AE_01A	0.045283549	0.031203193	26.51461153	3.657859559	0.015270752	25.08111914	2.924321348	3.789880639	19.90892731	50.40288391	16.64586679	1.102868761	106.4355333	87.54797605	4.532407455	0.06131938	80.768675	13.68684533	72.56986124	5.357931339	78.71494972	88.51973261	52.338801	14.74515419	3.531040383	18.48941449	16.72347714	51.07536033	0.18835699	4.673254197	0.81277866	1.175581325	3.634588878	101.447145	11.17281547	0.096672628	12.57640807	0.127567299	10.11642347	1.096487341	6.406358304	17.252029	13.57904109	45.89070591	15.61485606	36.26035745	55.60558853	14.59460495	34.19675011
TCGA_93_7347_01A	0.074528665	0.033476814	26.99879389	3.264915923	0.01674493	35.16892321	3.273513295	4.142067286	33.8518393	64.51955153	20.71656413	0.998084023	99.49124472	81.89178511	6.609051659	0.049484066	67.35888623	13.46722191	82.92713137	8.16614368	67.75819543	110.9453543	62.18851477	19.01216132	4.856795891	20.07255102	12.75131725	29.82131585	0.14344649	3.21430159	0.691549119	1.273307196	3.96702265	151.3096564	6.528648731	0.124003064	21.94342435	0.144776989	12.7632834	2.611688982	13.7948856	29.98844878	6.273948562	93.78268894	20.03314814	33.68571949	74.47129764	14.78338239	73.76127571
TCGA_62_A472_01A	0.066087684	0.055345803	45.01282742	5.593047743	0.025145392	41.25910782	3.562234082	3.130981442	27.84872546	136.342325	26.28543052	0.835697652	194.1493105	106.6690128	6.150944442	0.113834191	184.5950269	18.87182425	106.1653067	6.5915025	240.5457523	108.405303	123.4322551	27.48442487	5.483296584	22.98084356	39.40599997	37.75306184	0.264606019	4.575118925	0.92507684	1.468618004	5.31188906	92.18364454	10.20321451	0.111687709	15.14000232	0.12408226	17.22120746	1.290127244	15.7749117	39.24557907	12.17768472	87.62999786	24.36806705	65.16309346	68.43114988	19.57027386	82.87190963
TCGA_95_A4VP_01A	0.029906617	0.03463207	10.56838978	2.670730523	0.013458482	41.74787229	2.650916946	3.788531679	27.80137726	36.34899225	21.37977858	1.169207998	207.1181746	91.83508894	14.68206905	0.045176074	52.91385577	15.18299238	94.06377901	7.41369152	36.87598936	82.01650218	63.04666359	21.59256312	8.844607318	21.4762126	16.02374473	17.96185583	0.071471204	2.899632722	0.7287885	1.045628671	2.778730403	63.35419173	6.782355483	0.122408458	36.00197979	0.071415031	10.66000859	1.956144375	4.13056363	18.70893013	9.326677352	64.2800052	22.72066721	38.64376149	63.74150864	22.82662597	38.74823568
TCGA_44_2661_01A	0.047726397	0.023851087	19.57579747	4.059580301	0.012996453	38.91417624	8.166167706	4.900370459	23.75887333	57.57624498	16.51344427	0.96763793	75.53355205	74.98210415	9.778171338	0.04164805	79.30144447	10.76654007	69.31208372	10.27873277	62.31616889	99.57288667	68.67855095	17.51394678	5.44746664	18.33493585	23.27901007	38.41698921	0.162676218	5.142613985	0.550867017	1.234890814	3.353921873	111.7636343	3.355087765	0.126501961	32.4584906	0.086059745	12.50862983	1.384579731	6.507184334	26.34105137	13.85509714	90.20931536	15.02588822	31.00216624	58.30993719	13.73916555	53.23773373
TCGA_91_6831_01A	0.029406514	0.006167271	5.218528787	2.006290656	0.003742545	22.08704974	1.065890642	2.142981985	19.0033668	26.56003482	15.88896992	0.715210846	222.7764544	85.48855662	5.755103292	0.026504798	63.59789307	11.84894031	81.44368792	2.499205487	45.73934627	66.0588061	14.1415383	12.21367362	3.24744041	15.91842025	15.74376222	24.02448702	0.12024273	3.832947289	0.766113774	3.266127913	3.114370002	52.70071944	5.566957543	0.012996901	16.54593738	0.054780442	5.794865092	0.316505109	3.553556008	20.50589426	5.873009565	35.72543401	8.058433866	53.67640658	69.68044308	14.35518883	49.66432566
TCGA_55_6642_01A	0.077046392	0.025145389	18.39597906	6.643073667	0.010632756	24.14650252	5.958546305	3.4338348	40.56013387	44.41660503	22.35047943	1.344847758	115.9536306	74.1972034	8.089159754	0.021851411	68.88454117	9.881804019	57.9421307	7.514381701	25.51275531	111.2187117	39.51067403	15.01458142	6.81462447	16.6095293	15.49941211	50.0373335	0.181078031	4.123313363	0.784403453	2.462315456	2.877728198	175.4425484	2.980810987	0.104044075	26.19286071	0.180645509	13.56403095	0.635099044	10.49093413	36.36749497	4.755731321	114.7151312	17.34717155	64.74976626	78.40236221	12.98267024	68.73624933
TCGA_86_8056_01A	0.133676465	0.009822191	31.72164097	2.825277797	0.011064667	21.02978884	4.989660283	3.519225893	23.51785789	84.5089389	16.79883051	1.955064724	102.0484178	89.32767437	4.787453674	0.058411762	78.40002012	13.27679248	67.19533178	4.516404794	86.73551535	146.3723967	49.56307357	16.2696194	8.068669966	17.61368481	14.08709606	36.51571406	0.202599211	2.807096683	0.771032259	1.167591797	6.101461175	139.7278748	11.95636114	0.039146727	14.42814434	0.118170689	8.382688602	1.39758126	23.1894426	48.23171327	6.162716772	83.10950071	11.52588748	35.48996923	77.20793144	14.30925068	81.84797881
TCGA_97_7546_01A	0.082212136	0.032205315	35.06848627	7.221673327	0.023158443	29.6676308	5.313960147	4.111278255	42.64165229	58.88432486	14.90946825	1.82976808	85.85218262	80.94823074	7.070329362	0.06880266	76.58289824	10.96001829	59.38589525	7.588024122	108.4952031	150.794575	34.71039578	13.46996794	7.533300374	16.31626011	13.65151962	82.15718145	0.27271805	5.748436495	0.696148754	3.331646346	3.92941224	241.5123206	7.593594668	0.125344108	20.94793462	0.184278934	15.32479129	1.183184301	13.43330046	61.7521721	8.759888751	67.1710237	9.972373719	54.41045335	79.3183586	17.12620996	66.99277814
TCGA_97_7547_01A	0.170746203	0.035932256	72.63884726	7.02024195	0.014418941	19.48181733	8.832679531	4.836530812	47.60373127	87.06969603	22.7671807	1.153805578	147.9591192	82.99061017	3.397350517	0.053169797	79.26800475	13.48550758	74.78663418	8.942556841	67.89997931	246.8335711	58.21501652	16.60232677	14.81265548	18.87365613	6.96900872	25.24326253	0.126675203	2.165808929	0.832534591	0.976642523	7.92449755	225.5695592	15.55975974	0.10695762	24.53532612	0.165609027	18.71730839	2.451509289	27.32970654	44.292296	3.829858888	141.5798103	23.02401056	41.95718655	101.1006418	14.97885609	104.8250509
TCGA_55_7914_01A	0.053823499	0.010389094	10.54756907	1.050814646	0.006629723	16.56436346	1.669012161	3.076009824	12.33970936	50.58861826	17.92584394	0.620928029	147.4584293	87.1603107	3.584196777	0.022239279	44.22306184	13.01941425	85.76410572	4.460078639	41.84608229	84.0358165	22.11229727	16.34690559	4.97484554	19.34489405	10.56604324	17.97299742	0.089965184	2.264325105	0.864364977	0.733678909	2.780109944	71.15205958	3.786453874	0.014288884	19.66127824	0.049254601	6.098358802	0.900578162	8.175134984	21.14553088	5.271551926	47.47793705	13.14074767	47.93991662	28.58610663	10.08707083	35.98353091
TCGA_97_A4M0_01A	0.046808813	0.024038351	32.84193688	3.539577941	0.010503787	26.17690507	5.073912079	2.538442615	40.4391363	67.01040224	20.26805413	1.187316006	128.781999	102.4568588	5.332952157	0.061638545	89.20009453	17.69535139	89.86759103	6.351302448	112.3402342	109.3306855	55.70973842	18.87069439	3.840180163	23.37670504	12.07159963	24.49183356	0.173648462	2.431330878	0.856643664	0.977350121	5.612741204	45.72032911	6.163604259	0.035505649	12.23558594	0.111924702	12.30398826	3.230476594	8.47129646	24.60851371	6.930004797	86.07974138	23.97204501	34.37975906	51.89938425	20.09369144	38.68972573
TCGA_NJ_A55A_01A	0.031631637	0.01001462	13.97351327	1.728866396	0.009870675	23.06097936	2.614072264	2.335594707	11.74377156	36.82184555	13.00512797	0.841278834	77.52467661	86.8479159	3.103833786	0.031951454	30.90613075	12.27996534	59.44921306	3.727796336	26.87375092	62.87519741	19.73759024	13.53025987	2.213459249	17.93327531	4.914844465	10.69067932	0.079006573	1.897540229	0.664311297	0.889984961	2.698071557	81.0943674	3.533030295	0.026802653	13.4677488	0.054276253	6.564205818	1.444503811	3.76241732	17.30687848	5.713991922	34.62140856	9.977183607	38.04146255	34.26028331	14.52077329	28.00978708
TCGA_97_7941_01A	0.111225646	0.024024234	57.51178586	4.411772357	0.017164334	33.16065669	5.318093264	4.530320479	42.72960691	79.31749861	15.57235603	1.140288323	146.9588523	90.87839803	6.209245674	0.06591989	44.79113406	14.87898251	90.99580415	8.391525717	35.68065034	126.1937609	46.57996462	19.0210946	5.78176931	20.5348034	16.82537771	19.39494823	0.167613186	3.765643497	0.887357252	0.729915662	4.443825048	87.95422826	10.51736829	0.110420222	16.87467296	0.247295217	11.41266159	2.010975445	16.69268303	24.79836861	6.352516301	74.03291095	15.67271863	29.92636572	110.4041888	18.2215836	84.1649952
TCGA_55_8203_01A	0.036755224	0.01944617	9.861481653	2.869199051	0.008080611	20.06113896	3.001800435	2.908250442	29.20265289	42.98121704	19.66795815	1.06017758	199.7761699	89.16015539	5.880220148	0.034446365	91.30797584	14.42575627	76.25900817	4.675902964	35.96365872	101.6152341	36.50434388	17.39424942	5.813748137	20.35055082	11.78750296	21.33176608	0.105078703	2.650156261	0.760934071	1.374042275	3.979891541	77.47552975	8.147335956	0.036975783	18.65827273	0.087458088	8.589876846	1.565388272	4.511337806	18.52376043	6.348275666	68.57843774	16.86963532	42.29617024	59.66583151	13.17142851	44.78591773
TCGA_55_1592_01A	0.181109724	0.031078752	25.84478869	11.39489171	0.012626286	16.28088232	4.176734307	4.619089063	29.30384617	82.60254763	18.76984989	1.53099392	186.3200541	84.75899603	4.016849561	0.072369918	73.1667911	12.70509204	69.23163107	8.481965223	165.8041768	139.1825545	24.6135657	13.28979422	9.64989669	18.83918896	15.73736324	52.06758831	0.256937788	4.460847429	0.843410819	4.073894724	6.107144688	245.4051511	7.647255489	0.061807103	30.09953475	0.112370138	10.98957858	1.245518378	30.86663165	65.04278187	10.91854042	48.05242489	14.75792343	37.02331058	107.1561451	10.15818913	91.76834503
TCGA_44_5645_01A	0.065369561	0.016557637	26.31567994	3.394681669	0.01313522	20.20753184	3.386260977	3.839134705	25.85070602	52.74085088	19.96277036	1.359187956	98.3533211	83.85795816	3.948917545	0.045404002	42.93073585	12.08817178	60.39670295	6.413181658	38.07243472	132.149384	39.05667401	16.09624418	3.979721173	17.38690017	11.23537006	25.27572228	0.153032528	4.609215708	0.787684947	1.055871158	3.474104904	285.7093709	5.00262446	0.060154109	20.92625169	0.166233735	9.678648306	1.260895583	10.70195934	21.06786608	6.786001809	58.03627206	14.9725213	48.55737175	69.52550859	9.333667747	51.85407908
TCGA_69_7763_01A	0.127320527	0.028802127	59.40537162	8.883218273	0.014889535	38.17032819	9.237339861	5.078736984	54.0427858	66.67476913	27.6686827	1.114393397	171.1911839	90.16892291	7.946640002	0.034145426	130.8302316	13.55728331	80.30120571	10.00955078	62.92322386	106.6313744	63.08520152	20.83344679	7.558973455	22.37729357	21.57366319	57.22089705	0.175799501	4.166806279	0.90700583	1.08625072	3.638036895	130.8535977	6.921079412	0.112498541	32.16417536	0.157430467	16.59035267	1.467099266	15.22347421	43.89129786	5.862871619	100.6386338	26.4015727	61.47973197	76.35654415	17.93795764	60.71909833
TCGA_91_6840_01A	0.19143218	0.075405437	28.40084791	14.03556812	0.028825287	32.0201695	2.773149168	3.191953537	23.63747452	80.81885486	37.64153475	2.087165813	309.8311161	109.5785291	11.14302339	0.09183442	106.7625806	16.69298171	103.0359313	7.652285437	180.797973	106.9486946	21.69036638	25.90961299	26.86861304	25.84093883	14.8274316	108.643165	0.230751273	3.614884629	1.015348564	7.428935622	6.110472593	371.9887927	1.570798808	0.102198	69.14365001	0.116015185	12.21183089	1.325624937	32.11111087	80.57661521	15.29627573	44.24253419	24.41699012	73.17808138	56.67884123	16.82207056	118.1244374
TCGA_55_8206_01A	0.070390137	0.014404398	29.60589717	4.636632607	0.013685382	24.23839299	2.665725193	3.784149235	24.29660584	61.58114133	12.06896289	0.972563111	91.88403779	83.93143936	4.968910812	0.049286307	68.37652994	10.69476703	51.3601898	6.41501367	64.85983723	108.6507294	34.3248958	11.2140699	4.448597813	17.27263329	11.20281584	34.27216615	0.167324731	3.825030582	0.70962881	0.9746939	4.365710105	119.6757771	6.877574068	0.063635666	15.39727478	0.100822735	7.172327927	1.464585801	10.66119111	28.66455411	8.940499912	58.31980872	12.45850288	28.1202719	53.50577061	17.4839604	41.81630069
TCGA_50_8459_01A	0.129281676	0.020905681	31.89826408	7.017107579	0.011500697	56.64227569	6.232287005	4.994188798	32.28268714	60.73646404	15.74471701	0.58190461	103.2293576	70.57665493	15.35662793	0.013236429	35.39925566	9.713542695	73.31203822	7.707916482	20.34290032	74.20090815	39.28286429	13.4001716	2.990487435	17.59490584	19.96518045	24.22409103	0.19111298	3.353158085	0.659450707	0.521181418	1.925958852	109.1082922	0.84747701	0.102114796	27.92121258	0.218934291	17.69361019	1.233507466	16.07458197	44.25655985	4.559029143	108.087415	11.5773943	42.46716003	64.60611367	26.72084795	59.8163853
TCGA_97_A4M7_01A	0.049787504	0.02057266	16.15646215	2.116435994	0.010579742	24.90217966	3.269932211	2.962004031	27.6536796	43.8306052	14.55996198	0.945031284	111.6389896	82.56921939	5.168233848	0.031531044	44.41512502	12.13549877	70.4712005	7.13081918	22.02077075	74.72389775	33.45410245	13.5904569	3.302091544	18.38974414	9.267126133	16.19895886	0.125308472	2.447127877	0.7247036	0.705750502	3.535186345	64.60028947	1.976795044	0.072230023	21.45768648	0.064724415	9.943601658	1.761035073	6.968984645	16.84442445	5.764145326	59.98007622	11.63612437	28.29979304	55.43447514	15.50951396	32.82963717
TCGA_MP_A4TH_01A	0.055037073	0.013617346	24.23024744	2.421377	0.011539763	28.2554178	3.716103858	3.326553527	25.59655142	38.56972744	22.10312011	0.961473974	111.5233695	87.46619905	6.725366455	0.030324014	82.0978517	12.93007532	65.38447306	6.455549765	40.14716671	74.47979498	44.06287594	17.43236701	4.575526023	21.70960133	10.46017894	27.35886818	0.126781706	2.582238986	0.774520867	0.875330882	3.688095034	69.13049338	5.553320717	0.051642405	18.11736035	0.102357753	10.07645732	2.715987056	7.856653534	16.66555735	7.185164966	71.12170822	26.43233298	34.6736649	36.10265312	17.88297345	34.05369278
TCGA_62_A46P_01A	0.037910149	0.01967957	13.81752094	1.940954329	0.0081522	23.02463861	7.844402039	3.811634276	30.32506113	44.04172469	27.64174624	1.335349681	324.4847369	99.12065492	6.90736227	0.051713572	107.326984	16.50435091	91.95162538	8.569670746	65.63319995	95.07944557	100.3969826	27.22648286	11.90954579	23.08141827	22.86515486	20.89469349	0.088196338	2.986499712	0.826910919	1.00406004	4.312964358	46.1103976	11.15944315	0.083340409	36.59833175	0.066467921	10.10852582	1.569822678	3.954412997	11.88796333	6.046424656	69.79789143	30.84334284	38.13069817	106.4834256	11.67590545	47.78033655
TCGA_75_6212_01A	0.051731	0.02969057	21.19643187	4.318193954	0.012251383	28.32517724	13.53311541	5.549141233	46.87054549	69.40071429	18.41248474	1.015630531	107.5526707	75.3113233	6.470908337	0.052685969	58.67942111	11.12215875	78.65380604	7.633334622	66.92043606	97.13707998	79.02931545	17.270236	5.683054153	18.12656376	19.63706087	38.74855267	0.201789928	4.617790202	0.695145671	1.271125375	3.332283414	170.0010317	7.14412847	0.127021429	26.87514196	0.18107662	14.66993291	1.4419934	8.859679313	18.65566383	9.143548963	78.24032729	19.13815079	34.51641853	81.48875899	11.85930584	58.64214015
TCGA_44_6146_01A	0.134968756	0.018398425	54.4772351	4.405144044	0.009281458	21.51352085	10.97213609	3.833701959	43.23892828	82.28724469	32.84156129	1.87687616	206.5464654	80.42336187	5.737292025	0.03964458	88.57069046	11.90765416	72.10343616	8.195452707	61.26626005	154.0776222	44.26791186	17.99257865	4.857818196	18.67136231	28.30246809	41.73761041	0.30114165	5.669735211	1.233957199	0.378739922	4.222102579	109.7840641	9.183006768	0.066237376	15.5477523	0.398955234	16.96174133	0.704136191	15.61439502	31.13409522	7.839529205	105.9379758	27.11242116	55.75501368	222.9283076	8.844639373	82.95850632
TCGA_55_6985_01A	0.074763689	0.049919203	24.45300375	9.756453624	0.014873771	31.35503	5.219842376	4.241214854	48.50213552	79.35382663	24.55822055	1.047465072	169.3034473	84.05659491	4.984129298	0.035282354	55.27006387	13.78374746	78.89620828	8.117606372	109.9249807	95.41382563	47.84371848	15.02472074	4.689717091	20.87214043	18.49248653	52.651462	0.216095659	4.327066451	0.805450632	1.801533309	3.7086795	274.0308412	2.654042238	0.094789632	24.05947901	0.170024843	17.63987726	1.742369295	10.2451128	56.96964748	8.589382303	89.17005627	18.24875547	52.92331134	82.66389595	15.18651919	82.09496815
TCGA_38_4627_01A	0.127841507	0.040614201	36.38792393	11.15949634	0.013921101	50.90248533	25.25631446	8.886617158	51.34369516	79.63580202	20.33591174	1.281097847	112.6198947	69.48075626	12.29965382	0.017428411	60.56231582	9.284725652	87.49189616	20.55899655	52.38956511	133.1783911	48.6042463	19.09684157	6.39469173	17.71586598	16.64887386	40.30635864	0.139238131	3.038412913	0.564863677	2.358986086	3.502521816	246.753319	0.904975333	0.162688745	50.54268995	0.115967359	22.21262547	1.249693084	18.14047882	80.38403854	6.625189296	103.370811	12.86592666	53.3076889	143.1645104	20.87071273	103.4978453
TCGA_62_A46V_01A	0.159292906	0.022609965	39.70543284	10.52809834	0.015539266	50.97096692	8.575168005	5.107500678	35.66870785	116.8762876	17.00964187	2.635260596	189.4312957	98.89253051	11.42714082	0.085517181	148.4233804	15.06773342	92.22165674	13.31430157	70.26497789	156.0571949	99.61083395	20.2993711	16.26959536	20.21977888	31.21788217	33.36114026	0.172442612	3.81371621	0.724937903	3.160993911	7.032850029	137.7244981	15.50664886	0.070331466	40.24232728	0.092216684	19.61206637	0.732726576	19.82802548	68.86530991	13.03053976	88.47289659	13.06141876	45.34656359	50.95076224	25.12935378	83.84335828
TCGA_86_7955_01A	0.12796978	0.012164084	20.53867685	10.8453841	0.005989144	9.952502772	18.66169123	5.54229046	43.67903179	187.4073384	32.93609272	1.638724024	633.9393691	107.7627991	2.371937693	0.116312607	104.2680144	19.78770964	119.6396537	5.548532606	469.081383	113.9549816	66.77235499	26.86469828	29.60701193	22.78296172	30.53902345	49.16687334	0.262522782	3.060073252	1.068222092	5.414178415	3.9227916	146.7093749	9.76494157	0.052400346	38.78137802	0.076630401	14.48214227	0.734211734	23.08383915	128.0651978	12.02256997	38.64283649	24.84954225	85.10255317	149.9670245	5.455282329	198.1644591
TCGA_55_A4DG_01A	0.277887794	0.059759838	65.68976689	11.17569565	0.020690974	14.00230172	6.727961972	4.089735022	34.87418104	83.2386629	17.00445952	1.528675887	123.1585917	88.38569767	2.370928343	0.042728123	121.2382145	13.42362238	65.16156211	16.99299558	213.7747346	181.233953	41.43142978	13.23887817	12.64369419	19.41147435	11.06068773	50.48827765	0.322277015	3.086181035	0.769301234	2.577144922	5.455916767	258.1802736	5.867509031	0.106617425	23.34087775	0.09828522	18.89791677	1.220975269	26.04513589	68.02223037	11.0078121	74.92726318	16.07347098	35.60232154	76.69376755	12.17617677	63.87756908
TCGA_44_6148_01A	0.068910408	0.013992752	23.28808044	3.353650339	0.014020362	28.76750971	3.778890507	2.893558719	23.17923217	44.80454045	15.97548276	1.608462946	107.9043948	90.22426896	5.465978072	0.041049524	38.63701693	12.04794457	54.92444942	5.769001584	22.14144519	79.48045487	18.83536999	16.04458566	2.356589434	18.21018438	10.18072855	15.77151132	0.118803514	2.87421865	0.732830968	1.505209963	2.797700538	158.628217	4.559172732	0.074101047	20.10531157	0.099309832	5.962743318	0.994054105	6.946229147	22.37997253	5.901078893	55.54342841	13.29287116	53.20204454	70.19808137	16.639915	46.96150117
TCGA_97_8177_01A	0.091576134	0.030225717	21.24833074	7.827031599	0.012617219	38.37594536	9.820035616	4.455036582	28.89727152	65.40245253	17.39140824	1.413936848	99.56324968	79.35396336	10.25071698	0.044555815	79.99824582	11.99633339	81.59922168	15.1404615	91.33551144	137.7270317	75.0802534	17.24062699	7.819371102	18.72928197	26.6800326	41.13780131	0.157141791	5.16186002	0.612880353	1.683260753	3.896706356	109.2118613	2.794191055	0.123340978	25.70980079	0.100162605	12.66437216	1.895101956	12.62841886	31.4321572	11.97704182	93.57653352	18.01537109	28.2903049	86.19156356	15.82522576	60.97428137
TCGA_50_5946_01A	0.306747252	0.019948022	39.09625473	12.08014228	0.00747977	16.90404514	5.162444664	2.385351675	29.5418118	88.80757616	27.92699298	0.650684608	594.7169846	110.0985265	2.690445558	0.045345164	107.1031053	19.19307229	111.2636642	2.930487115	226.4790661	86.13021652	43.86350741	17.71816027	8.83071144	22.26912394	17.66057298	63.2142128	0.441411071	4.421549633	1.082223868	2.569078255	4.923351651	149.0525454	5.421426142	0.026623059	25.59797528	0.147032479	14.91542081	0.429508686	41.22254127	89.23067402	8.66190196	60.21377032	14.12077113	88.71647745	73.91465212	12.44431764	138.8009903
TCGA_50_5055_01A	0.036853442	0.011819522	11.13064473	2.110895651	0.007102177	34.40556035	5.83795284	3.381043659	15.31585923	36.21029131	14.97581323	0.483753594	72.31097869	71.42027868	6.891575201	0.01669503	50.14631485	10.34323344	76.73132603	5.092836395	28.87934719	60.72100531	46.14185881	16.00343603	1.99438093	18.03880431	10.2439672	17.41850242	0.095531782	2.451831172	0.498864665	1.110257519	1.640857236	74.33754193	0.750669601	0.046903737	21.72314013	0.052868073	8.921232126	1.795700137	4.977085415	18.2465408	7.721937619	62.03216033	11.04794944	29.71653336	46.28740448	11.41893513	36.89569977
TCGA_78_8648_01A	0.031625488	0.010776297	7.721874115	2.918846579	0.005738761	31.32490682	4.152797816	2.939921603	19.33600048	26.82750096	17.88440434	0.398500357	90.47959618	70.23512618	11.33713852	0.010458635	25.54256927	9.475446169	71.47406191	4.399642823	11.62523262	50.72847808	20.45850864	14.68091309	1.604595814	17.46622513	8.065783398	21.93450395	0.087003512	2.071242141	0.599867087	0.861842675	1.919269293	51.64290802	0.768863845	0.038834894	15.54655192	0.088240642	8.458527793	1.505780566	4.463082408	20.70869267	3.960311309	77.97852274	14.89609899	39.9397627	32.83140178	16.03567256	34.30597757
TCGA_50_5935_01A	0.216221311	0.122826614	54.09629684	15.15791753	0.039705405	33.10402285	9.001076855	6.172324468	88.98570983	105.3191258	20.54736936	3.499754793	152.4741877	99.46230572	6.836953233	0.16785735	164.1509185	16.05862606	81.38862863	23.09835623	79.50679729	295.1749627	109.961056	22.07298341	22.36124832	22.52924236	14.02095189	61.86502228	0.214039672	4.107460039	0.816874639	5.09678649	6.594376627	370.9415286	17.14760855	0.281825551	35.43977147	0.130913836	24.03496864	2.625723032	30.35867367	64.36326054	11.98663022	112.8873783	22.3113504	57.56186314	76.98263743	20.44639114	77.09782929
TCGA_86_8054_01A	0.030297247	0.004426811	5.58359375	1.326459638	0.003034786	15.24330776	2.175043599	2.099108949	14.64462609	26.33875905	17.80976411	0.63899272	305.2951514	95.74416738	6.6050622	0.039153525	100.4886935	13.49972901	73.22885415	1.548122062	24.56967766	84.69740936	22.30127187	19.13590757	2.831519125	15.88049091	8.83246631	27.88573325	0.126321502	3.463159187	0.839286731	1.394377492	3.061783754	56.42980265	22.96346077	0.012324572	12.62079074	0.057581433	4.185741177	0.195644697	3.510283009	15.94234379	4.214143997	34.44676043	7.58801593	66.66584315	73.27141865	12.36092801	44.36980486
TCGA_NJ_A4YG_01A	0.078718451	0.030493196	28.76323333	3.900771376	0.013412834	30.1222031	7.530223031	4.72173205	51.17665421	71.81803803	20.99373518	1.112916743	142.3684058	93.40126132	6.820479561	0.051668257	109.2722742	15.71319529	93.70605158	9.727841543	41.22464932	116.8102361	79.53813651	20.9610316	6.475930792	22.66393198	30.03385202	23.09629994	0.159318259	4.134987527	0.830705214	0.741760722	3.758456438	70.76829877	10.2751294	0.062663292	20.10766921	0.159647989	15.13366572	1.879530974	10.62190928	22.11893312	7.198054491	99.71052628	24.28889367	40.79627971	66.02759611	19.07902727	44.7859658
TCGA_78_7537_01A	0.066829074	0.029297447	27.05126381	5.002892992	0.009992615	26.88099285	9.796059992	4.754809461	55.99869445	64.6196544	27.46807767	1.50244129	241.1551681	92.0026078	5.233572937	0.03379805	102.0103655	13.78942896	77.90004743	13.15582224	34.42297887	118.8703169	91.46929514	21.16457468	9.448991087	22.06288887	16.19770949	33.43804963	0.142009438	2.825662008	0.793322128	1.47640586	4.951420096	123.1799493	11.20363176	0.096049047	26.31936906	0.102721169	16.74620721	1.384750292	7.362691014	29.23872893	5.938010472	102.1985876	26.35212352	50.97992225	103.5618728	10.79772766	61.83418945
TCGA_55_8510_01A	0.145465226	0.057201084	34.61045629	11.31443816	0.018833016	20.55824541	5.260206816	4.498743175	51.44485149	94.53767422	21.40791728	0.815161569	162.3301078	84.70143223	5.685217017	0.040888024	91.16802965	14.43977227	105.1902967	13.59359921	168.9395659	149.0325796	79.65970568	15.57798524	7.711257471	21.60818568	20.69223298	58.10773608	0.223115608	3.705023792	0.758834829	1.907073041	5.441865664	205.1359691	2.204201729	0.135696732	34.69843174	0.139208447	22.48503875	2.520206212	22.08587646	77.65584121	7.735810185	105.6022562	22.54931822	35.28364689	83.52522172	10.98089642	88.11791474
TCGA_69_7760_01A	0.245253113	0.302940593	81.89319042	25.8926743	0.054374888	58.05761429	23.72796784	8.74964816	155.1225802	177.8777014	50.59658387	3.325335276	514.3747976	107.354591	16.36845137	0.300432054	313.8517349	19.82862882	124.4658046	26.3558795	438.3499898	355.1619703	236.7435818	44.81433396	45.21466767	23.7449492	150.0664633	162.7480362	1.274682627	30.76850586	1.226348734	4.272219118	5.204871609	1649.998858	28.92814395	0.872505083	51.83357026	0.560073953	45.29373276	0.929599159	36.06523463	213.0380398	19.99417804	206.5974054	50.43393115	138.2512838	251.1362274	23.22693907	173.4900691
TCGA_86_A456_01A	0.135767383	0.056572426	36.83581453	7.724864045	0.027900948	39.28836014	6.94303234	4.861089248	39.70548925	76.42767026	20.80913817	1.318749421	129.2029696	90.6143646	11.11298092	0.096689204	117.6885771	15.81568795	92.67537503	12.22107374	116.3033884	119.0702384	77.0472203	21.06204264	16.41921966	21.61856666	40.99969723	52.14560431	0.310995491	7.301236681	0.815561555	2.176580418	4.455267045	103.1023563	10.39871202	0.221988196	26.80997943	0.119867762	16.63356047	2.354107841	22.52073643	56.38058625	15.76031675	80.98717579	24.05146008	42.44454992	90.88593087	18.59162446	70.50983523
TCGA_49_AARR_01A	0.023650346	0.012519852	12.63388598	2.192762378	0.008961557	24.83868728	2.970198609	2.312571998	10.96949896	32.95481047	15.84822054	0.787211445	93.90077359	83.46395794	3.869494284	0.021997922	24.10147546	11.93890223	59.11816195	4.021136146	12.64493851	47.64892572	19.785396	13.64610826	1.956886637	18.40305625	5.678159982	10.94455322	0.071791469	1.722092294	0.694306854	0.697726084	2.130007043	47.56455157	2.239601498	0.040177122	15.5770139	0.072863492	6.567644282	1.599343661	2.442964411	14.58462383	5.830466224	37.03281203	14.36178932	42.71227392	40.84010898	13.77945609	25.53929971
TCGA_44_7667_01A	0.045586877	0.004784238	7.778887511	1.592339629	0.003023887	24.63673335	2.800067054	1.241193164	12.72665608	26.7371244	23.01295606	0.273442107	527.0275742	111.0794174	5.940461415	0.028135279	97.92809068	19.10851437	135.8547149	1.296266797	184.4915621	60.06527275	18.3422675	29.04651194	1.649856256	21.73483007	21.06369801	19.52925519	0.137393935	5.597004895	0.949018708	2.059216127	2.816066455	52.74501159	10.29812684	0.008986183	13.18475789	0.094353002	4.391777034	0.274319424	4.228804161	13.87529343	6.836066328	31.67176388	14.16615433	81.72902001	67.48164625	12.44294743	44.06235427
TCGA_86_A4P8_01A	0.034640954	0.009660927	16.13131612	1.722534462	0.010909325	29.45519563	1.603667558	2.81194787	9.191508809	35.49013753	13.91710518	0.528569118	69.21613453	82.44328227	8.466730247	0.023230554	37.66715281	11.00046924	65.96432958	3.731610917	24.84915655	54.64396621	23.27542303	13.89842731	1.741975213	17.51275511	7.407834804	13.3010553	0.093436998	2.046294504	0.670277751	0.514875322	2.496276499	35.05471203	1.286770179	0.049553783	10.99152795	0.064913869	6.905259778	1.69172158	6.19565607	19.16169344	5.587693618	40.12559577	12.35436573	37.10790688	26.84508519	15.92835721	18.87461858
TCGA_50_8457_01A	0.075382596	0.026702497	31.37831335	4.526476765	0.017874498	35.5033767	5.622612617	3.406147612	40.59187137	53.04268145	18.97671704	1.193026349	103.3753311	89.99402303	8.362965654	0.049424173	73.31630356	13.31338348	66.64212249	7.974580782	42.7589485	115.1538058	48.503064	18.17077139	5.883499058	20.92950762	10.86139169	30.1854338	0.1712872	3.866518823	0.776007027	1.265058862	3.530502053	180.8936216	8.086170084	0.102217333	16.90611546	0.176828284	12.58742661	2.054124714	11.1370232	29.84725041	6.49653858	90.12914622	20.13094815	48.03114372	46.20531957	21.84415661	44.83489169
TCGA_86_6851_01A	0.083901072	0.022832524	18.16832764	5.153734758	0.010561443	20.33547286	3.096491368	3.470544731	36.24847852	56.90626372	19.49380965	0.95032884	110.7304608	82.2820068	6.095101487	0.030710524	73.90845542	12.55022415	65.54255813	4.883282079	142.6000213	109.1015837	44.07096472	11.80303084	2.867643681	20.13864469	16.53412819	46.90006765	0.263904097	4.729072767	0.815634959	1.534327455	3.504206326	159.1333604	3.857106209	0.046106186	15.61416358	0.160300069	11.69477791	1.769422764	13.3316669	30.09298905	6.052187805	80.64542063	19.07743761	34.12267182	77.41613725	14.86714135	76.32320269
TCGA_91_6828_01A	0.073731138	0.026892037	20.7493703	3.409496687	0.018402708	23.26683886	2.296602103	2.9871147	27.91285777	46.44720676	18.19422704	1.062758372	105.1538847	86.83511065	5.802642378	0.055385085	88.52993799	12.1433385	53.559181	3.462989819	51.85554671	109.2366731	32.96840353	15.07367249	6.740870651	19.22904868	14.68751342	38.87155139	0.229912609	4.690283409	0.806078208	1.806392818	3.917708953	84.66839904	7.089264273	0.098053643	14.28250529	0.138818419	7.822809868	1.202578617	13.42560565	20.72807563	9.593833414	58.84699107	16.25435862	47.1132786	62.19551732	14.45113481	44.96225841
TCGA_55_8087_01A	0.080503353	0.008841123	31.64332726	2.810307175	0.007001296	25.40817626	11.80970932	2.862821671	27.56965703	61.00190148	17.71102645	1.255545678	168.5416515	106.2290005	3.102213065	0.046093374	82.01527695	15.20484995	67.08820703	5.132317786	62.73680461	107.2905377	38.13411675	17.59813346	7.538179992	21.80300228	8.280387153	20.63265659	0.115037983	1.756355199	0.820164475	2.025336143	7.313461331	58.15201473	7.510627534	0.018100953	12.34166034	0.069562322	8.239731577	1.82167587	10.89374688	21.63339896	8.706748702	58.95607053	17.76657113	41.24938966	42.16140583	18.75539858	38.13012429
TCGA_L9_A743_01A	0.033477677	0.016354612	10.77304445	3.462169622	0.009919913	23.30212379	3.218412456	2.305793826	25.33752306	55.72368527	16.48140752	0.712056559	106.4816929	80.15233827	5.324760733	0.033385578	57.29008984	12.61835532	75.81510656	4.938495997	61.26978752	68.30122767	43.95272367	14.597875	3.164229032	18.88306992	13.94203704	25.69677298	0.138046655	3.093995625	0.692513279	1.043730532	2.44087829	67.29635486	2.167574143	0.050952965	17.45261493	0.08349979	12.09553556	1.91767628	5.16506515	26.66834845	6.328968336	89.67113784	17.02291038	31.85646549	36.16161201	16.39917556	43.64669953
TCGA_NJ_A4YF_01A	0.176784809	0.044272104	38.41969475	20.44619999	0.01527017	56.05447507	11.72817094	5.170265923	41.95815015	174.3349391	42.40521141	2.205439875	496.042822	108.7405992	18.37920583	0.259382663	224.5939837	19.12474492	86.7510249	14.86927018	214.2288717	210.8736843	168.6023148	38.14958533	49.28547956	26.57468327	70.36864296	92.6853593	0.707422172	15.77644461	0.956500949	4.850518427	4.791318885	235.9455658	37.88447406	0.088021461	60.42239619	0.308353787	18.61465961	1.257173418	22.55150833	55.39714181	18.41566019	95.86194874	63.07983348	83.47988167	149.9817808	26.13039071	174.6078086
TCGA_55_7815_01A	0.21761492	0.093172114	15.20783787	5.756887716	0.047371627	28.19555593	8.452316592	8.683251532	52.23042673	63.1056218	21.61097563	3.784805665	68.0440031	72.36176856	9.885689412	0.127982397	171.0011294	9.537094047	48.31034538	11.00068231	118.5531752	556.8848065	48.53585054	16.97291094	15.86026617	14.15970588	100.7547686	159.3525075	0.627632611	28.77726915	0.803014625	4.044603526	6.281542632	1084.452713	34.19595649	0.453235495	41.8662119	0.315661029	22.85594667	0.160909422	22.66876301	70.04622551	21.60728835	129.9810011	11.92264202	102.8183479	175.047581	11.22022116	106.7095299
TCGA_78_7539_01A	0.32168228	0.061571758	81.903562	9.379085945	0.028214714	30.6781119	23.48458242	6.374900895	66.64084413	108.8389139	23.36896078	3.236779326	144.7538118	101.9017991	8.792415838	0.120168785	192.6057476	17.39186684	106.6167277	14.72791545	245.8779492	269.1280811	112.9170216	26.6352335	17.66423863	22.98670982	55.12835599	72.45425391	0.538371696	12.62324662	0.824588148	2.914296724	5.801260288	316.7968179	15.47694443	0.216788257	45.55234475	0.264589521	19.60642633	2.802950017	36.81318906	52.42865028	12.66046509	104.8393221	30.47600859	33.63110153	147.1143532	21.22307983	111.6707298
TCGA_73_A9RS_01A	0.032498938	0.005544112	7.606065764	0.787831148	0.00212895	19.23888284	3.915282323	3.957138103	8.828374037	48.9165164	29.84938456	0.517370564	347.549815	100.2120444	4.526746767	0.057045565	62.00038189	17.09377378	93.07338439	1.523595743	53.26141891	92.22888611	32.85305623	22.13683126	4.354042784	21.9160661	20.35745043	20.99178081	0.067699962	2.226189011	0.775721002	1.010874935	3.44810638	25.15034019	9.257424804	0.007291144	14.37562372	0.02424372	6.130925469	1.1438695	3.096333341	17.96907033	5.91324036	29.50008975	21.88987108	70.82732035	93.50864094	9.976766431	43.90046498
TCGA_44_2665_01A	0.075523295	0.017554138	17.8143787	3.694942033	0.009016343	52.17433471	17.94996149	6.427574095	33.02237089	52.1845532	16.37130072	1.183921433	90.76516263	78.21969312	12.6065338	0.025286109	55.21954423	11.27324443	89.89612289	9.512969271	51.75021205	114.9549927	50.27552464	18.70607322	5.644561791	18.04834001	16.07639659	24.90578865	0.130187145	3.361240066	0.618553558	1.302782322	3.411114045	73.80413881	2.389573709	0.060707482	20.01201964	0.101618012	23.10038905	1.041516495	10.79984582	36.63920616	5.814404355	88.69676591	9.7848775	48.0385742	44.76122092	32.92249693	51.9627719
TCGA_55_7725_01A	0.053696706	0.030739339	11.18973861	2.779707798	0.023575559	22.42009815	6.049312842	4.406908187	27.90763104	53.08857693	23.24001903	1.211715559	79.25431154	86.09571313	5.225996345	0.07271288	87.06259286	13.41994624	68.42726796	6.088833547	65.97575682	235.6379907	58.06096474	21.21731947	6.677603009	17.53746221	36.03616394	38.14171995	0.246197256	8.502405879	0.883352578	1.170176353	3.604800679	262.928034	24.13290679	0.119056221	20.17875128	0.240559082	12.82233949	0.4729232	8.028862853	19.1120186	11.15363892	77.76840475	18.27124075	72.34301399	45.34782143	7.619827524	49.55697927
TCGA_93_A4JQ_01A	0.045987083	0.013834722	18.44946895	2.602450698	0.007905483	19.35314849	2.844686735	2.924911321	25.88695205	53.8066953	14.94417382	0.549201552	89.37675199	79.06910278	3.811470851	0.019146864	49.12072704	11.58246104	74.79875726	4.743441393	39.3837889	59.47949143	26.19914131	11.88682372	2.044726646	17.98954169	15.33262762	22.4711484	0.187834309	2.642668586	0.710861066	1.58421804	2.5867004	53.92456774	0.622768811	0.035702605	13.50065059	0.066680598	11.48992716	1.423507367	7.848696346	23.90853453	7.096008736	53.83089782	11.32065717	35.71588058	48.61775087	14.88340024	46.88684692
TCGA_97_8552_01A	0.074934523	0.022736843	40.33782198	6.898962577	0.015554854	31.79697427	4.100343375	3.406885039	24.34554857	77.6306902	16.64051984	1.083148818	148.8304246	90.09878893	6.490972978	0.062823955	51.76862597	14.3800005	68.85250998	8.837332897	66.49262347	95.6664062	58.31402012	18.14385207	7.108686786	20.22494588	9.274776329	21.3657745	0.143444104	3.536481462	0.72604979	1.464309403	3.852905887	152.5593046	6.570227545	0.099841333	28.26875956	0.142152098	9.514415579	2.251975968	10.21062755	27.62763103	9.065409358	54.58447079	19.42106773	36.72087698	51.05338645	17.30235081	67.87676689
TCGA_69_7764_01A	0.157692145	0.069662724	42.33188231	12.37664828	0.027443484	28.41788477	9.556135481	4.960892746	84.22717382	103.732687	25.05026696	3.389219612	231.5497768	101.832574	5.784161684	0.133717962	179.2089671	14.73797946	69.52602677	15.52713608	140.2021035	245.9485219	82.66863738	18.96784608	20.83108242	20.91917224	31.20338407	62.35095287	0.338245529	7.760225136	0.932623277	3.693569817	8.696991094	332.7175611	25.76085697	0.144610687	37.12308952	0.104536331	26.60263624	1.026127799	25.13352091	84.03339143	21.12865086	100.364386	19.37423453	51.0470036	133.5717276	19.88499035	98.40847635
TCGA_55_7727_01A	0.108311389	0.053147642	24.40066193	4.846313231	0.030923761	27.06069681	10.25261847	6.086752118	47.84939179	74.83268555	21.40277137	1.932649529	86.22232099	83.34577621	5.538729616	0.201095649	184.5949366	12.76148969	61.49761536	8.258692189	265.2629911	411.2096819	70.82152462	14.29018684	15.19655822	16.9879792	63.48867561	154.6157144	0.473635548	14.99700834	0.853717308	3.934213044	6.951052002	512.7108972	27.62054783	0.132152807	38.67858651	0.251644441	25.53005309	0.536547913	14.65088224	76.00741867	23.87582609	97.73605337	12.93457279	58.66634292	126.4334585	12.19229424	99.8222422
TCGA_L9_A7SV_01A	0.535542592	0.028782818	42.04412906	15.70629489	0.012743245	19.00139673	5.103230025	1.379413427	27.57991738	109.879394	20.50590385	1.650340452	266.0135498	122.2293465	5.187473805	0.071118671	260.6384212	19.45284125	112.1149358	8.641591198	259.9680282	189.7809925	54.59140662	24.1731715	15.87737972	23.39391512	12.54721232	54.04614953	0.26496669	3.535340541	1.024366507	8.45774303	7.0208712	315.6676106	19.47483479	0.037844046	23.60123126	0.086814195	8.478891999	0.545120378	54.3658138	145.6021831	13.17136458	75.10727926	19.75500962	71.74946976	73.88122351	14.90531572	119.8313032
TCGA_97_7938_01A	0.141541466	0.058095174	55.53923671	6.731802926	0.023679907	23.41873991	6.544889162	5.111823986	51.51299996	81.43125486	23.14892044	2.201816713	139.2068515	90.46948107	4.234125483	0.064303711	87.85425022	13.47054946	72.74621901	10.17586345	83.39538232	164.0175105	43.92620057	18.35841487	10.03536135	18.90933908	23.50749867	68.76791588	0.304652988	5.021671651	0.889736747	1.876943327	5.906001968	339.802942	7.710753792	0.105650662	22.76740952	0.146588138	19.87944618	1.180916237	20.6539957	84.67266546	8.747954113	93.31147729	17.71884031	60.8615344	80.69056859	14.31940741	66.7134614
TCGA_67_6215_01A	0.078575534	0.025565738	28.16305108	4.491959614	0.01324911	27.28061071	16.85440013	5.06437289	64.45185076	89.8133628	25.92963986	2.26564005	217.2542319	94.495025	5.148476923	0.101986564	185.8861714	16.50460556	110.0157835	11.81999758	100.4468201	171.6182536	125.9522987	22.24646982	11.66040816	21.51694984	32.82660944	39.40346721	0.228961817	5.270773863	0.957691676	1.076591647	6.926239469	94.05691654	13.28509741	0.073951302	19.98822711	0.204758167	17.24140107	1.577878134	13.58068428	28.14457463	8.6317058	121.3084442	22.37693639	43.32202815	95.31922456	15.02407197	66.03027506
TCGA_97_7552_01A	0.045214818	0.014692743	19.12897391	2.210089548	0.00984075	24.20452332	2.921971433	3.289063472	21.70913812	44.26067199	16.15025693	0.680840702	70.83877241	73.39297545	4.675816226	0.03035827	46.09837345	10.69918312	57.20051298	3.855942719	28.78902526	85.76823479	17.39595288	12.19198288	1.909452214	17.53800093	8.72856349	21.79433157	0.137352868	3.165650872	0.794861014	0.584196782	2.523764079	69.93571733	2.38506888	0.056009469	10.98081269	0.201250421	9.748347692	1.740158587	6.470172847	15.72628466	5.747507226	70.07556613	12.16270041	35.55770371	55.42370307	10.6175955	36.6269678
TCGA_55_8097_01A	0.103146082	0.017934728	46.87230182	3.595547657	0.012754862	37.40755797	3.317769452	3.266338982	31.65642536	69.20717451	21.57437173	1.151706578	203.515071	103.6597949	6.821806742	0.044255068	80.00404402	14.73314314	73.21958819	6.629439177	54.17681933	101.2898051	48.04890311	19.56877176	8.244193758	22.33918241	14.25375646	23.10102306	0.176457218	2.960962361	0.831846617	1.55321343	5.378254671	139.9050741	3.850374096	0.049058943	18.30782764	0.107750172	11.11724845	1.882175871	16.26990932	33.66626362	8.466434639	73.77004492	20.41445327	40.74899478	54.75120604	22.89474988	57.18426617
TCGA_L9_A443_01A	0.179596105	0.072298441	31.71029099	9.578439373	0.044364526	32.87273039	10.09139385	3.880140376	60.0697164	81.83394537	22.19331391	2.910197423	185.6190152	102.6400941	6.437912408	0.078549017	193.2714943	16.93793878	99.54309314	20.55350944	102.234127	157.4106691	97.50314212	22.83670931	15.46376056	22.42737955	44.19361583	57.28182116	0.41996206	6.277751531	0.85501245	3.243895162	5.088751722	136.3996574	12.22940487	0.255294877	39.72196479	0.130172718	21.21374253	1.213192501	24.90549053	70.1250454	17.12008133	99.56904103	20.49165182	58.04607466	71.42663826	21.5181013	86.43382655
TCGA_05_4424_01A	0.23217056	0.030536074	29.71575805	18.16874	0.020308514	24.8555926	6.810098137	3.535843906	51.55787346	84.04942441	27.76559669	1.484241304	186.9085057	90.677561	4.187306909	0.064352974	115.9909506	14.68014546	74.38554293	6.862085424	138.252488	149.0835995	28.61608599	16.49577784	13.56839499	22.03051795	15.06295961	75.41851011	0.3383124	4.223184801	0.81704777	5.604881573	6.085143307	289.3337714	9.692928748	0.09160184	38.98560915	0.13401724	11.94822051	1.689879572	36.92724912	74.95911622	13.87513623	80.86044967	24.51784344	67.97164855	94.36045817	12.9755601	119.7046121
TCGA_97_8174_01A	0.076801446	0.013384034	28.05818634	2.373151295	0.010193495	32.17274166	5.893680324	3.348158381	18.11511052	36.23700689	18.63865605	1.233901765	104.0548019	86.33413661	8.88106866	0.050738706	56.23780302	11.19463683	60.41289699	5.874338663	22.67043612	84.01756756	22.70535821	17.29622914	4.128885084	18.47885926	9.701238953	21.12595784	0.115316675	3.262574322	0.731162576	1.43053671	4.02536412	79.97724274	6.960948623	0.051198164	19.35100865	0.116083392	8.877834291	1.636213313	10.20464675	31.51835218	5.469075267	57.54370197	16.1207764	40.71040057	58.20598545	21.98325511	35.95802776
TCGA_93_7348_01A	0.102843695	0.046082431	25.63493776	8.081967007	0.017775056	26.93647989	8.712429888	5.070452478	55.07034701	62.92187834	18.36189523	2.307260004	148.1016541	81.69335441	5.128556678	0.042085073	57.5169516	12.65691132	67.02993265	18.03307283	36.31930728	154.2898722	49.46280348	14.2404599	7.369821197	19.21923432	9.895881107	45.08933902	0.166315746	3.089332603	0.742268138	2.536779424	4.138773548	224.2062466	6.860025961	0.09850789	26.82149257	0.110357338	16.50385924	2.073401338	12.80720001	46.51604534	10.82934628	99.26620975	14.20268863	38.11996771	95.84102472	16.054563	78.99392034
TCGA_05_5423_01A	0.131396348	0.065067681	40.28856056	15.21412876	0.025620803	49.72672632	19.13240477	7.148124867	33.27805392	117.3568308	18.59774232	2.467963271	110.8334584	82.82115093	15.95275157	0.216808403	186.3557253	13.1969615	78.34960932	24.82049291	390.6312195	225.2027434	187.7567519	25.15318003	28.15789626	19.75313098	42.53119197	64.89044825	0.236374405	11.85063733	0.598833452	3.135384767	5.780533494	205.600268	13.83102837	0.245531822	48.41310893	0.123477614	22.32312857	2.053492456	21.6295768	65.52472851	27.77136616	75.84812343	22.60364617	40.67352253	137.0502895	16.57558681	116.6667396
TCGA_49_6767_01A	0.168715273	0.074507978	36.73411215	7.05968987	0.01770397	43.59187906	25.04066892	12.49644395	97.26154296	238.8195066	36.37885651	0.709548614	331.4232238	97.76165751	17.18997179	0.097293359	161.3768683	17.01452612	150.8996124	6.616407358	1103.081623	210.8719366	208.9473756	26.45164392	26.00909633	25.7857731	100.8509061	123.2921197	0.55749342	11.57832322	1.03674932	1.963546224	3.799362412	235.5428666	3.721220312	0.058649615	47.08357796	0.370640492	41.31665481	1.255488526	26.35914302	84.17670546	17.60671738	101.4702482	31.89066664	106.6412834	92.05470507	19.27354394	239.3400443
TCGA_55_7910_01A	0.033145893	0.015646081	8.423667947	3.183894365	0.006404828	27.58646577	6.761284876	2.885970206	43.3757498	53.62916782	23.43374109	1.240675972	216.0955845	91.51760495	11.59935226	0.071254521	89.88535953	13.94085659	78.50486473	5.832741766	189.803971	144.1821519	64.26009451	15.63310209	11.94766895	18.77354907	34.37769957	54.63626652	0.255748621	6.48604932	0.910139484	2.358226061	5.037073	85.28868355	13.0327376	0.038915035	17.513718	0.119777894	17.16777834	0.513878001	3.842069102	23.91057505	8.700011931	67.25466848	16.60380862	70.00277931	111.6914522	19.85317208	44.4385748
TCGA_J2_A4AG_01A	0.055883085	0.019875141	25.73369224	5.742196472	0.015867557	32.97419329	4.441093914	2.873485762	54.77124828	74.10488822	16.02390865	1.775869483	107.8240587	86.17632821	7.979221761	0.049913729	106.016767	12.8847094	68.22786735	7.799060246	106.5845579	105.6297041	54.45575177	13.76930389	7.567384495	18.42218446	19.2441085	44.06525819	0.265433998	5.716570478	0.694614561	1.822269561	4.152288755	82.83256967	7.943755138	0.076659896	17.13575272	0.118677159	12.13130408	2.106405833	8.76678663	43.58263057	10.45185337	88.33846086	13.62915363	40.00824911	71.14834812	22.01683281	57.65137233
TCGA_44_5643_01A	0.016202701	0.001531752	3.967331624	0.807951551	0.001390124	4.256299231	1.061843128	1.598733072	11.40282669	48.38015435	26.90263782	0.379034279	234.2459475	102.3150734	1.125143756	0.046239409	26.31366407	18.8491822	118.8359865	0.601120751	67.80152178	24.88848556	18.05189189	21.01341213	0.146870694	23.47698358	7.947997952	8.799129701	0.116386523	2.053448271	1.231405889	0.558796841	1.391560061	17.75962426	2.912087526	0.002479812	9.865924459	0.062890722	1.880357159	0.552039503	2.239571894	6.448640664	4.066239005	28.58303558	13.56948022	81.0177647	185.3119342	3.381776389	79.10901791
TCGA_75_5146_01A	0.071267546	0.01442211	20.03673525	4.300507789	0.008433446	35.55518542	10.77712464	4.288326098	35.76406381	56.71492807	18.46068049	2.563022586	118.8055862	78.84913029	10.05098463	0.057550472	130.7775582	10.96631691	65.1116382	11.49642997	174.8885876	126.3581781	75.69860366	17.30027702	9.163729599	17.05904715	20.28743174	38.19004932	0.106177896	4.649081768	0.611841068	3.726169824	3.595239192	147.0790899	7.776814625	0.061557768	48.29462474	0.068253135	11.52506393	0.877066787	7.42554211	53.65937401	13.27804594	66.17196355	14.6047532	36.78337558	204.2774458	11.49501424	80.30344845
TCGA_NJ_A4YQ_01A	0.057289297	0.020729311	13.55305117	4.594458219	0.010346475	22.17616494	5.163568234	4.021821719	40.20282419	76.58499686	23.89999234	0.811679555	128.3410316	90.34281192	3.7211569	0.051717965	129.5595529	15.52648538	75.44930803	9.58698989	76.86126507	141.3695492	88.41985327	19.49999792	7.976598521	22.22972035	14.62623036	23.04413942	0.210254924	3.067691088	0.716292927	1.425469796	4.418821848	85.73020137	6.891573433	0.058002523	35.65882354	0.066135445	15.44649096	2.725386117	10.3786069	41.58602768	10.03652236	96.53501619	31.00812351	35.43623091	68.77559396	10.19921292	69.15343508
TCGA_44_2657_01A	0.076410376	0.028807503	24.25137899	5.875409221	0.01430322	33.14953932	4.836106683	4.998165757	27.62066436	50.24215547	17.78003589	0.772694383	103.1423476	76.46065907	9.495463512	0.039156059	59.53117702	11.38298616	69.70476317	8.670603669	109.9631148	96.27868951	47.66784106	14.7683519	3.342317848	19.08405411	18.6918386	44.64045412	0.217916777	5.045076346	0.622334055	1.709525826	2.686721491	220.0480543	2.769196217	0.12999957	25.64885668	0.118869951	14.3763955	2.163217019	11.3919472	32.43055346	10.81965175	62.68948774	15.0997122	29.10559207	46.94228816	14.77243028	45.83142017
TCGA_55_6972_01A	0.17115062	0.062928151	84.55715671	6.241428545	0.011850851	29.68098308	19.10289352	3.389401214	27.76811853	142.1227129	39.90860767	1.726112366	475.7160182	130.4592373	6.63552485	0.150815733	241.6170393	22.95936425	112.4840168	7.3092123	262.3813715	268.4980285	147.6423832	46.06820075	15.79575011	26.917597	16.91487131	40.42556326	0.134719155	3.63581311	0.993546773	3.703883875	6.895013355	159.8042016	39.98459526	0.054734966	44.00757492	0.080260494	15.32838167	1.229039414	20.84084388	57.54397052	13.34451505	66.07829231	39.44721768	113.0897844	168.9013671	11.50703264	114.2029743
TCGA_44_3919_01A	0.074706099	0.041608908	34.78772819	8.101911088	0.021655388	25.85040516	4.564134273	4.574724296	58.22193346	75.13449328	19.15903157	1.342383872	125.9046135	85.93131214	4.55466948	0.056895194	108.2015261	13.51674378	77.29455581	9.441173835	198.5256628	114.6410133	59.55010487	14.36261698	5.584436844	20.42062469	22.98838488	73.95546064	0.325572087	4.69911767	0.729128545	2.437150513	3.957095351	187.0461927	3.508600375	0.13150391	24.1820102	0.183637727	16.29274347	1.682382721	11.45806287	46.6017612	12.77314675	97.47236005	14.23303403	33.58379976	81.86691469	14.49903117	78.62117933
TCGA_J2_8192_01A	0.152797146	0.03085849	39.79360395	9.310369804	0.015567836	18.70932774	8.671575027	5.736395753	49.00338719	75.79478685	13.81044578	1.420209548	81.84297565	72.99908781	3.462366851	0.025460116	54.82129462	10.32185358	70.74924633	11.22190586	80.65470805	132.624724	37.46234833	12.45620333	6.576211006	16.40271189	14.23489857	32.93608519	0.250362982	4.216120552	0.700690523	2.938103609	4.63785749	192.9575054	1.954733364	0.113278012	22.28963274	0.133354257	15.77403331	1.497515988	20.75761741	62.23782975	7.671511581	81.15148483	10.22560331	36.94955717	116.380808	13.43643823	83.13094845
TCGA_69_8453_01A	0.044066886	0.025485289	21.26338904	3.962414678	0.012866502	40.99457381	4.948106609	3.836202401	27.53348706	68.85959968	18.69105434	0.560393516	119.5783942	79.74803069	8.734450327	0.045886955	55.33014556	13.3665255	86.1568781	5.710723521	54.12577181	89.25380736	52.6133705	17.99676458	2.892146497	20.9340024	24.08453416	26.3485431	0.204709989	5.000144219	0.796528838	0.305088469	2.969308925	57.42312059	5.330719048	0.099242025	19.05543366	0.209792861	11.43525134	2.456944761	7.784211457	21.85997571	6.833765701	82.54273986	20.99535071	36.26657458	82.51499384	16.52237136	57.44675016
TCGA_73_4662_01A	0.138649946	0.039313087	51.29648571	15.52965896	0.026818031	32.77363169	6.18429563	5.42057166	73.52303215	127.6046699	18.86201216	3.804728415	116.1814967	93.61484408	7.690489046	0.159047016	222.1964829	14.22416544	69.42791342	13.5832812	141.2345522	188.5248902	97.18114774	18.08379101	14.50801314	19.67710642	31.36355107	82.77255935	0.467671634	8.583281878	0.718736715	2.698722689	4.850700185	244.2647347	16.51598456	0.148601088	28.0898646	0.199440765	22.22455865	1.929811802	24.0275009	62.1294473	15.26800854	120.6212039	17.50018418	44.33747955	83.99998786	19.53706597	87.77795065
TCGA_95_7039_01A	0.82812371	0.080676629	121.8031231	23.94897965	0.020166415	34.52204738	15.72096834	4.640110264	76.2107064	225.0972404	27.76097323	1.349430089	274.9610749	92.26768745	9.227820285	0.057784213	255.7378034	15.86951778	132.2011337	18.2894474	656.0015973	253.7657159	138.0191485	20.39173805	18.62930466	22.58922926	37.17029656	91.63590402	0.289844851	5.918535407	0.895350844	3.080995558	6.594850024	445.9222634	6.559390654	0.131740318	36.52576771	0.235150204	35.47423535	1.148065986	95.02433108	194.0824262	11.00266939	124.5458469	21.8176903	57.87723741	155.9001948	17.04537146	272.5935645
TCGA_73_4668_01A	0.26314656	0.075628681	38.43110362	17.07700676	0.012988005	29.20890633	10.52425385	3.924040906	113.2344263	135.8626445	34.66444636	1.563913855	297.5760437	88.84231263	9.29947851	0.043169864	199.990223	14.19815373	110.7902797	13.91350844	489.8842322	191.6111468	86.66664959	20.65081195	19.56984669	21.66580135	60.08959524	127.4076838	0.419960778	5.50496623	0.88010148	2.573543529	4.655063764	612.6731398	3.342814968	0.112800947	38.89442738	0.235174933	41.61250962	0.820316691	39.39150142	172.2790205	6.828767511	156.4750888	25.07050358	91.40073069	146.1100909	15.5533848	188.0561376
TCGA_55_7281_01A	0.097418674	0.056225577	33.61614094	13.06356313	0.017753443	31.7950116	13.93177985	4.999472412	102.706265	121.9374234	25.28023693	1.490386376	157.8611775	87.11130171	6.208749469	0.042208234	97.86672137	15.00223104	98.59516728	14.18359643	270.6780626	163.4533363	126.411397	19.62446254	7.996101472	22.35990461	38.67041597	60.21305511	0.351764639	7.298094416	0.78405872	1.271066527	3.805694879	220.6804956	3.841670554	0.16648557	36.23885859	0.293166227	25.71859159	2.041877201	14.30437651	59.18329422	10.05855182	187.6735821	26.8728694	42.28960784	94.20229819	13.73144445	109.8596722
TCGA_05_4405_01A	0.15686823	0.018932266	27.58849173	8.583192199	0.01006166	18.76672711	9.497635275	2.517270504	33.88774186	64.94499606	15.65724526	0.930232425	114.0596415	82.07200681	4.361083921	0.027574837	80.9091478	12.23920683	73.16288967	7.922055776	113.4559322	105.4714561	44.8724351	12.01475166	9.729203783	18.3891052	10.77924438	47.75110118	0.152724598	2.823821068	0.709656664	1.665679908	4.211997741	176.2142057	3.760942996	0.035643834	17.6850505	0.09307833	12.72326381	1.055045126	17.33954114	69.55819006	8.081666519	99.52442236	10.67149655	34.16646972	73.74467577	16.25605818	69.84265381
TCGA_55_7227_01A	0.059613503	0.020133391	29.37904558	4.391579355	0.010778517	31.99851021	6.232957817	4.261886346	40.37636889	66.26409246	20.77378891	0.750676116	116.4057874	81.67285868	5.637850907	0.025198459	79.54285376	12.45202928	85.5623742	7.809306857	67.68101176	99.05956537	61.78695489	17.98727695	4.010068214	19.85409647	21.34795641	26.09349729	0.142941975	3.44048898	0.76032057	1.033741196	4.039707643	100.378528	2.347585753	0.077708455	19.39338143	0.133257837	16.14395362	1.314564518	11.51865007	36.08689314	5.127129049	109.606338	17.44173627	45.12433635	57.522624	16.39869385	72.19427265
TCGA_50_6673_01A	0.270483164	0.042145615	108.3348713	7.445151307	0.025804639	16.8898421	5.263200621	4.531080978	47.95556492	99.90922541	18.69297057	1.544553868	107.2400016	79.70155152	3.354259698	0.044875504	78.41565396	11.98587891	84.43664658	9.134689788	90.79489059	98.74983827	80.51890481	16.624958	6.971996186	19.09194392	14.46769398	55.08590902	0.237980126	3.54268682	0.851844126	0.934226183	2.949445249	350.7423085	2.192684363	0.251673086	21.32100054	0.216855436	15.06692978	1.074576646	41.63972053	46.71654633	7.943617551	82.33581994	13.09469236	40.43061253	126.2775204	7.922734344	89.50954159
TCGA_O1_A52J_01A	0.163388945	0.158604445	95.95359989	23.55617971	0.055321675	37.18921525	11.88682821	8.650207109	97.51742213	183.6629993	22.42596753	2.802686667	199.6499264	101.3535848	12.94428511	0.324377798	190.8075952	16.63154365	99.92238435	32.65511324	309.3912715	250.724835	104.1405947	25.41239434	33.64880178	22.29755857	53.29882444	85.56932677	0.494032254	12.20973831	0.931150836	3.15595752	13.06651851	439.9178444	17.30423818	0.524995042	55.90654011	0.362958956	26.3381835	3.546520117	31.58415151	71.53159684	13.09234426	119.65724	30.79220522	45.9562441	109.245069	30.18792813	130.3099776
TCGA_05_4425_01A	0.138787979	0.040239195	28.30859528	8.097541939	0.014308283	36.09873845	9.539643404	5.9168729	38.34376667	119.8582775	19.66545819	2.016776765	169.0920122	79.82118673	7.293967764	0.046373446	91.45504234	12.90089981	95.25611756	17.29133993	85.69940796	133.0521849	65.93380707	19.34384162	7.314004969	19.23760543	32.47514312	31.38080574	0.275540646	5.354467653	0.7398144	2.163537269	4.621413605	95.38930391	3.858494822	0.090796413	31.03191071	0.133169274	15.08419941	1.402198861	24.671269	48.06336132	9.620371071	90.54061929	16.61822532	33.86767617	67.00996271	19.59357868	107.8592529
TCGA_86_8358_01A	0.137641377	0.011455814	11.25726826	3.218918008	0.00625423	24.38998654	0.858100663	1.639168457	6.293745903	23.82973538	9.766812083	0.570644652	232.6625764	86.62210807	11.72741273	0.044163598	125.2270263	11.2685045	80.45421177	1.887283201	190.1523385	82.03358408	22.745732	10.8640455	2.047558875	13.5802418	14.14420418	49.94666249	0.348669911	8.221132672	0.74922002	7.073360914	4.251057322	193.7694754	13.5967025	0.020301051	23.43652798	0.081112217	3.4360091	0.218712382	15.32763931	53.85467103	11.65563464	33.57932649	2.178230154	34.6886222	108.0651317	15.05411365	51.56122681
TCGA_95_7944_01A	0.02648	0.010868104	5.548903453	1.937397162	0.00381668	10.73250913	3.271937131	2.65857055	37.23397689	47.82961972	25.74995187	0.316687813	177.3544635	85.45377412	4.940914108	0.029744945	35.75456381	14.6399751	122.9752217	3.027961763	46.49528979	47.60589817	56.24610026	19.73823126	1.054466208	21.05682039	38.00771468	22.76205847	0.154776897	3.988639936	0.822666189	0.336730862	1.662124103	18.94266884	1.710591242	0.030614967	10.30942643	0.062400645	9.606641922	1.337184438	3.456728676	11.78472992	4.350111607	62.19757778	17.46129024	50.61955804	37.84845781	4.921007861	41.80629324
TCGA_49_4487_01A	0.054714275	0.01624693	9.169833598	7.421578268	0.007050513	23.83386299	4.362956363	2.709025292	33.55971036	45.50938932	19.86752595	0.523469262	121.0235071	82.45257719	6.539496477	0.030215528	88.72850821	13.37225148	79.49641027	3.733526018	66.32139422	73.61596665	45.54202148	14.69661114	5.388117567	21.24037254	8.35361298	84.27254339	0.250120027	2.826714072	0.672912694	3.149572112	2.381863908	71.37867507	3.410972048	0.041929223	21.27409892	0.089048129	13.51659516	1.278211023	7.113878923	25.27324095	8.640473695	67.74883387	14.13739238	43.90540366	52.38279637	10.17895617	53.67008663
TCGA_44_7659_01A	0.072341711	0.019509433	29.33824134	3.923560437	0.011700923	26.03716653	4.119010605	4.297635856	25.73235826	64.74115321	21.83665291	1.428806075	139.443426	99.94276423	5.119889349	0.08525674	87.02587986	16.27664603	82.27581029	7.001612916	57.17595599	103.6195925	52.82611981	21.65478218	6.67273702	20.62896112	12.42853501	20.12980895	0.133522759	2.794299698	0.809399477	1.412146977	3.539519937	117.5434789	20.57213094	0.058665822	17.50865819	0.088805823	11.97344739	1.45728356	13.90422435	29.1445439	5.640321117	56.89291152	17.38595702	52.93558699	43.8998231	13.96464397	45.4031664
TCGA_55_6971_01A	0.030236834	0.015718973	8.951580176	3.304690647	0.013693699	26.74758289	3.59075179	3.743061794	30.18540558	41.09623368	18.97384926	1.034246965	119.710238	83.28437607	6.871584604	0.040260105	65.83924994	13.05257125	69.65498516	5.616172116	34.26479207	61.03662088	31.78161645	16.66583336	2.237022683	19.21150106	17.01185868	33.54600498	0.233856597	4.500592028	0.727316004	0.933765803	2.47868959	78.14590489	7.304896918	0.078157021	12.39357844	0.105884961	9.774648692	1.729233158	4.221591802	16.23448924	8.225313713	73.38505138	15.83691694	44.57384347	33.2452148	15.79057861	32.7038164
TCGA_55_7728_01A	0.054130689	0.029515345	19.96325207	3.241986686	0.012725528	40.66197256	3.30554532	4.30096203	28.73040564	66.52401154	19.94325438	0.456694713	144.4693115	85.78253991	8.554834346	0.035663537	51.46788431	15.606252	94.36384716	6.711607779	45.51124428	80.06591461	66.65338047	19.0588762	3.683758209	23.6012321	24.82685862	22.80219422	0.195512124	3.691667251	0.871612146	0.197644529	3.27694364	64.5806788	4.645633323	0.092208377	21.33606009	0.367578729	10.63297033	3.141110533	7.166282739	15.80771638	8.913503859	99.03638588	26.27789618	30.63074323	59.89265592	17.43985202	44.37557751
TCGA_86_A4P7_01A	0.065909586	0.017701301	17.75757571	3.709774048	0.01325577	28.47404406	3.515195547	3.070488382	19.06083998	49.44220204	15.05379566	1.335052908	120.6885858	85.68916125	6.212224174	0.046033392	56.0242477	12.90940306	72.99811969	9.293184116	42.60947225	94.72505772	37.15373989	15.38655715	6.391852078	19.47041738	11.35930413	22.48362606	0.157340805	3.009785309	0.707049613	1.169714026	4.196323441	76.18465476	3.678303553	0.053278422	15.91035937	0.070537497	9.918897629	1.860644751	9.261776363	29.33107294	9.765861447	54.41891165	13.57309651	30.11835748	44.19932899	18.11227468	39.83499259
TCGA_78_7162_01A	0.1238845	0.034279149	38.1241019	6.459894646	0.013426708	26.18303629	7.132870607	4.69025111	33.1449026	62.33815598	24.66425291	1.699442634	135.5863687	83.78378874	7.042871702	0.06759216	77.72032936	11.87130122	71.112092	8.571680574	62.09256641	136.5263613	48.75370527	17.10894953	7.366825	18.68942115	15.34030237	39.00580976	0.126775381	3.875714825	0.745214111	2.358140438	4.34628887	205.623343	7.766435592	0.117649754	36.31718603	0.11523015	13.99155797	1.389202085	18.9222848	68.4383997	7.194834242	73.73621238	19.5606726	47.83262574	136.3105103	9.771015265	69.20688464
TCGA_MP_A5C7_01A	0.155431622	0.011917205	37.91405986	2.824706783	0.007836063	20.4816266	9.214880206	3.075703454	30.63504944	43.37587531	22.77640613	1.606229013	346.6907301	109.0026588	5.837824588	0.077799094	79.22740575	17.65809618	83.20078182	4.622719231	59.37517884	97.97200346	47.56930622	21.52594667	13.48731706	22.31773885	11.68124469	15.26097485	0.143064482	2.902727513	1.123703552	2.563748793	6.151438082	95.29754826	31.93788592	0.034172239	25.23127378	0.086383634	9.365326516	1.302954395	14.15272971	37.59228712	5.194143977	45.93291355	18.70232791	54.70212167	156.3832865	9.322691932	49.87458161
TCGA_38_4628_01A	0.381370175	0.082555092	81.61080163	21.73831466	0.029139662	44.71174558	22.84489775	10.21296587	86.17592239	136.4580253	31.9226748	4.828358347	277.5886232	93.83457476	13.38788202	0.167716128	287.6719905	15.57513084	115.914304	49.67537821	185.5528672	257.8068807	200.2284081	25.55965444	24.60785187	22.86394188	72.13580963	154.514073	0.596708609	15.64991999	0.739775184	5.072782896	5.787500179	586.4880591	12.05941285	0.300227526	91.89077268	0.223275001	26.07633262	1.064779334	55.08369199	140.1680185	27.0563891	119.4736455	25.31130962	59.56106046	352.3819607	14.61085014	207.2304206
TCGA_53_7813_01A	0.072250463	0.12184728	11.80953252	6.906410385	0.031231237	43.08058642	2.937222161	5.824890184	57.01256165	51.38547574	40.26710617	2.43208247	270.8564232	99.23163738	13.43557114	0.097345459	183.214274	16.88179349	81.34890825	13.01288782	143.2901265	206.1202427	79.83938839	26.9505182	16.84813448	22.06009018	53.1231012	106.3720451	0.349789338	12.07343863	1.087308782	3.431303341	4.107256718	317.760478	27.18442487	0.172958905	46.11879234	0.210286109	20.49639163	0.633285292	9.635262032	38.07584427	22.10389241	86.13785551	36.12993123	95.26017268	83.27477493	16.75366337	59.82591038
TCGA_55_7283_01A	0.062552554	0.022318033	24.26652603	3.368440393	0.010442528	22.64460797	10.33605692	3.483346419	37.78413832	76.89691876	25.10506223	1.121557706	188.3167319	98.67966213	4.39993467	0.076084437	85.1601646	16.19524736	97.6405422	5.224076444	47.69063552	126.2407598	66.91320448	23.00402715	7.22569349	21.32269265	14.91892526	25.7217521	0.115769812	3.619568584	0.828958516	0.817889577	3.776347791	79.46199978	7.832705255	0.043617091	14.34012608	0.104435203	9.960053861	1.714322672	9.547872181	27.80630074	7.475503673	87.73796815	23.4046141	48.24500563	62.58186897	12.40287441	66.0888163
TCGA_78_7536_01A	0.027519027	0.010492756	5.44635227	2.412731661	0.004554164	17.13932352	1.093067313	2.305792753	15.61741245	42.51119294	24.07072217	0.806995018	351.7578023	101.4137466	2.856416338	0.046276205	100.7389258	16.11404078	83.2858623	1.73917932	118.3077397	96.58239792	27.73324071	17.24237793	9.683044664	20.32996861	13.92296604	36.18612855	0.158611955	3.029856602	0.920660062	2.665134057	5.89212102	98.10165564	16.25147528	0.008865523	24.58032295	0.082861898	5.510710038	0.582402367	3.395500189	21.12243478	10.60328757	43.40194802	16.37131295	69.63267497	130.8853357	11.18654479	56.44721366
TCGA_97_8172_01A	0.058487358	0.012178697	17.46763915	2.271885442	0.013386041	24.90539102	2.463967646	2.449942795	16.16505949	37.05463414	14.67603566	0.87017495	91.34958607	88.37443052	5.260516877	0.035109213	66.42559072	11.78150725	53.79891037	4.589732892	30.9698888	81.46262721	24.81709268	14.07410565	4.186915152	19.88184563	6.700226729	16.34109199	0.087966781	1.836999408	0.687609436	1.90800407	3.638403333	75.8112621	4.188943454	0.045540708	11.14394278	0.069178698	6.306290487	2.212653691	9.145355367	17.3274354	7.483415456	51.76689168	14.74088859	34.48178966	34.46677645	18.10375719	28.71585659
TCGA_44_A47G_01A	0.046183388	0.017573763	18.43215936	4.008067393	0.01034107	23.05178572	5.854034803	3.280866233	31.54698812	66.99234004	19.90388843	0.480686525	92.8591227	78.44865989	6.789206232	0.032478394	77.87851809	12.84474383	84.85657347	5.262238638	65.21743293	80.59127864	52.8145447	16.5547837	2.510790104	19.25004181	17.01521108	33.50480042	0.171687884	3.32199548	0.739332808	0.842245831	2.989732958	66.04414627	2.116771466	0.066743596	18.83113873	0.125848009	16.93473446	1.704365897	8.128028136	27.66436992	6.908015801	106.4999016	17.07230212	38.2257588	40.65449377	12.27674308	51.36730641
TCGA_05_4389_01A	0.220208431	0.055150074	41.19654472	6.624479813	0.018292682	31.72422384	8.111479552	5.096059145	49.5868785	135.6270506	23.83375963	2.029410886	207.3764448	93.55955927	8.059036845	0.234113448	161.7843601	16.61716339	99.61687235	12.96608135	225.1853585	200.1310656	84.94117428	23.14270332	16.18300863	22.08655077	37.31358578	58.0895684	0.336198861	8.680763928	0.837895807	3.815738547	6.729756225	256.3445609	15.91535817	0.183149723	55.19496449	0.135280828	14.65453818	2.204056184	36.93290634	85.19480125	13.59667078	102.7044355	26.0377423	37.30777509	318.3323128	14.70461073	159.000153
TCGA_44_6774_01A	0.139281241	0.025449499	25.92093965	7.834637384	0.013746806	40.18574334	5.334623911	4.55642806	35.3005584	61.44276907	22.05950427	1.478009348	151.4017064	73.59477683	14.92437832	0.015833246	53.80577382	9.444926244	74.21961694	10.4309287	46.54580971	115.3646751	23.03010544	14.6657167	7.298491337	17.40930892	20.65944482	46.10272615	0.181698481	4.095779857	0.703016389	2.784142521	3.01324235	282.9717748	1.676009009	0.083798562	36.9697806	0.131768327	17.96134035	0.707135241	15.77022258	84.6827459	5.189411381	102.3957854	13.93721132	66.9861803	90.20595337	24.9190531	87.74890657
TCGA_86_7714_01A	0.072893025	0.015906644	36.13494622	3.428293741	0.009936924	21.78346527	6.528692348	4.15032549	34.89041717	69.02876557	23.07697111	1.018630605	153.3250515	89.30268813	2.689840004	0.040792395	36.4557098	14.01338682	74.26399286	5.484248014	55.9001088	112.3103589	41.24024774	19.33059865	3.796551358	20.04005052	11.68988663	24.38333393	0.137281518	2.852443862	0.904776289	0.869964297	4.77243877	144.2499279	6.136719241	0.04672959	14.78948936	0.185203244	9.793779128	1.182872394	11.28474557	27.97129882	4.88563842	74.51885893	19.83884902	56.67496548	79.81795419	10.92887152	71.05058337
TCGA_99_8025_01A	0.194756146	0.035636225	33.14150409	12.10524716	0.01211486	25.49577442	5.277167657	2.986328396	46.58908629	111.0499312	25.14270918	1.586770972	243.0141066	96.98545325	4.705985244	0.038428723	126.2361756	15.95273154	106.3548958	14.19389014	200.356496	145.158489	100.5997018	20.42535716	14.07548608	22.44748361	21.12739344	45.56705277	0.213129385	3.692012659	0.8711941	2.902553027	4.857570477	218.133938	4.271496563	0.052122967	33.15872058	0.131265757	18.69617344	0.937411184	21.19705278	72.40373604	8.678183589	103.3568697	21.33069502	56.65444974	87.4131454	14.46718627	124.290466
TCGA_50_5944_01A	0.638844278	0.115959668	201.2507903	36.18148149	0.054796155	51.53909996	19.43962039	8.90615345	97.86310284	152.6868075	29.17125808	5.378083842	192.6569637	88.56608347	10.55092635	0.082943208	158.1628537	12.85284974	78.66639352	42.61824219	312.8253151	283.9220002	108.4925313	19.35824239	23.04253347	19.52753192	49.08475645	103.4766216	0.548104273	10.43153414	0.826447333	7.127186474	9.368833736	1491.293205	10.01152057	0.53522676	49.66766088	0.303446648	29.94422654	1.060402662	64.85418927	309.0395062	15.82581676	141.8092666	23.06645736	63.39265843	347.9405702	20.59697646	176.0845547
[truncated: 149 more columns]
