# Supplementary material for: Development of a ferroptosis-based model to predict prognosis, tumor microenvironment, and drug response for lung adenocarcinoma with weighted genes co-expression network analysis
Source: Front Pharmacol. 2022 Nov 17;13:1072589. doi: 10.3389/fphar.2022.1072589 (PMC9712758; doi:10.3389/fphar.2022.1072589)
Supplement: Supplementary file 4 [file DataSheet1.CSV]

	Ferroptosis
1	RPL8
2	IREB2
3	ATP5MC3
4	CS
5	EMC2
6	ACSF2
7	NOX1
8	CYBB
9	NOX3
10	NOX4
11	NOX5
12	DUOX1
13	DUOX2
14	G6PD
15	PGD
16	VDAC2
17	PIK3CA
18	FLT3
19	SCP2
20	TP53
21	ACSL4
22	LPCAT3
23	NRAS
24	KRAS
25	HRAS
26	TF
27	TFRC
28	TFR2
29	SLC38A1
30	SLC1A5
31	GLS2
32	GOT1
33	CARS1
34	TP53
35	ALOX5
36	KEAP1
37	HMOX1
38	TP53
39	TP53
40	GLS2
41	ATG5
42	ATG7
43	NCOA4
44	TF
45	ALOX5
46	ALOX12
47	ALOX12B
48	ALOX15
49	ALOX15B
50	ALOXE3
51	PHKG2
52	TFRC
53	ACO1
54	IREB2
55	SLC38A1
56	GLS2
57	G6PDX
58	ULK1
59	ATG3
60	ATG4D
61	ATG5
62	BECN1
63	MAP1LC3A
64	GABARAPL2
65	GABARAPL1
66	ATG16L1
67	WIPI1
68	WIPI2
69	SNX4
70	ATG13
71	ULK2
72	NCOA4
73	ACSL4
74	TP53
75	SAT1
76	ALOX15
77	ACSL4
78	LPCAT3
79	ALOX15
80	ACSL4
81	KEAP1
82	EGFR
83	NOX4
84	MAPK3
85	MAPK1
86	BID
87	ACSL4
88	ZEB1
89	KEAP1
90	DPP4
91	ALOX15
92	ALOX12
93	CDKN2A
94	PEBP1
95	SOCS1
96	CDO1
97	MYB
98	HMOX1
99	MAPK8
100	MAPK9
101	MAPK1
102	MAPK3
103	SLC1A5
104	CHAC1
105	MAPK14
106	LINC00472
107	NOX4
108	GOT1
109	BECN1
110	PRKAA2
111	PRKAA1
112	ELAVL1
113	BAP1
114	TP53
115	ABCC1
116	ACSL4
117	MIR6852
118	ACVR1B
119	TGFBR1
120	BAP1
121	EPAS1
122	HILPDA
123	HIF1A
124	ALOX12
125	ACSL4
126	HMOX1
127	IFNG
128	ANO6
129	LPIN1
130	HMGB1
131	TNFAIP3
132	TLR4
133	NOX4
134	ATF3
135	ATM
136	YY1AP1
137	EGLN2
138	MIOX
139	TAZ
140	MTDH
141	IDH1
142	SIRT1
143	TAZ
144	BECN1
145	FBXW7
146	PANX1
147	DNAJB6
148	BACH1
149	ACSL4
150	LONP1
151	CD82
152	IL1B
153	CTSB
154	POR
155	CYB5R1
156	ELOVL5
157	FADS1
158	ALOX12
159	FBW7
160	PTEN
161	NR1D1
162	NR1D2
163	TBK1
164	IL6
165	USP7
166	miR-182-5p
167	miR-378a-3p
168	CTSB
169	ACSL4
170	ATF4
171	BECN1
172	AQP3
173	AQP5
174	AQP8
175	LINC00618
176	IREB2
177	MT1DP
178	ACSL4
179	PEX10
180	KEAP1
181	AGPAT3
182	PEX12
183	CHP1
184	GPAT4
185	BRPF1
186	OSBPL9
187	INTS2
188	MMD
189	CYP4F8
190	MLLT1
191	TTPA
192	GRIA3
193	EPT1
194	POM121L12
195	LIG3
196	AEBP2
197	AGPS
198	CDCA3
199	PEX2
200	LPCAT3
201	PEX6
202	TIMM9
203	DCAF7
204	LCE2C
205	FAR1
206	PHF21A
207	SMAD7
208	LYRM1
209	AMN
210	PEX3
211	MTCH1
212	ZEB1
213	SIRT1
214	ACADSB
215	PVT1
216	hsa_circ_0008367
217	SLC39A14
218	NCOA4
219	MAP3K11
220	GSK3B
221	MAPK8
222	BRD7
223	TP53
224	SLC25A28
225	ACSL4
226	MFN2
227	ACSL4
228	SLC11A2
229	ZFAS1
230	SLC38A1
231	TSC1
232	PEBP1
233	TGFB1
234	SNCA
235	SIRT3
236	PRKAA2
237	TFRC
238	CGAS
239	STING1
240	HDDC3
241	MIR761
242	MDM2
243	MDM4
244	ALOX15
245	POR
246	MIR214
247	DLD
248	LONP1
249	ACSL4
250	BACH1
251	DNAJB6
252	WWTR1
253	SIRT1
254	ATM
255	PRKCA
256	SLC7A11
257	GPX4
258	AKR1C1
259	AKR1C2
260	AKR1C3
261	GPX4
262	RB1
263	HSPB1
264	HSF1
265	SLC7A11
266	GPX4
267	GCLC
268	SLC7A11
269	NFE2L2
270	SQSTM1
271	NQO1
272	HMOX1
273	FTH1
274	MUC1
275	SLC3A2
276	MT1G
277	NFE2L2
278	SLC40A1
279	SLC7A11
280	GPX4
281	SLC7A11
282	CISD1
283	SLC7A11
284	FANCD2
285	GPX4
286	NFE2L2
287	FTMT
288	HSPA5
289	ATF4
290	SLC7A11
291	GPX4
292	GPX4
293	HMOX1
294	ATF4
295	NFE2L2
296	TP53
297	SLC7A11
298	HELLS
299	SCD
300	FADS2
301	SRC
302	STAT3
303	NFE2L2
304	PML
305	MTOR
306	NFS1
307	TP63
308	SLC7A11
309	TP53
310	CDKN1A
311	MIR137
312	SLC40A1
313	GPX4
314	GPX4
315	ENPP2
316	VDAC2
317	FH
318	CISD2
319	SLC40A1
320	MIR9-1
321	MIR9-2
322	MIR9-3
323	CBS
324	NFE2L2
325	SQSTM1
326	GPX4
327	ISCU
328	FTH1
329	ACSL3
330	OTUB1
331	CD44
332	LINC00336
333	STAT3
334	BRD4
335	PRDX6
336	MIR17
337	SCD
338	SESN2
339	NF2
340	ARNTL
341	HIF1A
342	JUN
343	CA9
344	HSPA5
345	TMBIM4
346	HSPA5
347	PLIN2
348	MIR212
349	Fer1HCH
350	AIFM2
351	AIFM2
352	LAMP2
353	ZFP36
354	GPX4
355	PROM2
356	CHMP5
357	CHMP6
358	AKR1C1
359	AKR1C2
360	AKR1C3
361	CBS
362	NFE2L2
363	CAV1
364	GCH1
365	SIRT3
366	DAZAP1
367	PIR
368	GCLC
369	FTL
370	HCAR1
371	SLC16A1
372	RRM2
373	SCD
374	NR4A1
375	PIK3CA
376	RPTOR
377	SREBF1
378	SREBF2
379	FZD7
380	NFE2L2
381	NFE2L2
382	P4HB
383	NT5DC2
384	BCAT2
385	HSF1
386	PLA2G6
387	MIR424
388	PARK7
389	FXN
390	SUV39H1
391	ATF2
392	CDKN1A
393	FTH1
394	NFE2L2
395	STAT3
396	ACOT1
397	NFE2L2
398	ALDH3A2
399	NFE2L2
400	STK11
401	FNDC5
402	CircIL4R
403	CDH1
404	NFE2L2
405	MIR214
406	NEDD4L
407	SQSTM1
408	TF
409	FTMT
410	BRD2
411	BRD3
412	BRD4
413	BRDT
414	SCD
415	SLC7A11
416	DECR1
417	NFE2L2
418	GPX4
419	SLC7A11
420	NFE2L2
421	GLRX5
422	GPX4
423	NCOA3
424	NR5A2
425	GPX4
426	MTOR
427	PANX2
428	RHEBP1
429	TFAP2A
430	CP
431	SLC7A11
432	ARF6
433	GDF15
434	ABHD12
435	PPP1R13L
436	TFAM
437	KDM3B
438	RNF113A
439	PARK7
440	AHCY
441	FXN
442	circ-TTBK2
443	MIR522
444	IDH2
445	PPARA
446	NOS2
447	SIAH2
448	RELA
449	PRKAA2
450	VDR
451	NEDD4
452	FXN
453	AIFM2
454	PRDX1
455	AR
456	CBS
457	NFE2L2
458	CHMP5
459	CHMP6
460	HMOX1
461	ZFP36
462	LAMP2
463	MTF1
464	PTGS2
465	DUSP1
466	NOS2
467	NCF2
468	MT3
469	UBC
470	ALB
471	TXNRD1
472	SRXN1
473	GPX2
474	BNIP3
475	OXSR1
476	SELENOS
477	ANGPTL7
478	CHAC1
479	SLC7A11
480	DDIT4
481	LOC284561
482	ASNS
483	TSC22D3
484	DDIT3
485	JDP2
486	SESN2
487	SLC1A4
488	PCK2
489	TXNIP
490	VLDLR
491	GPT2
492	PSAT1
493	LURAP1L
494	SLC7A5
495	HERPUD1
496	XBP1
497	ATF3
498	SLC3A2
499	CBS
500	ATF4
501	ZNF419
502	KLHL24
503	TRIB3
504	ZFP69B
505	ATP6V1G2
506	VEGFA
507	GDF15
508	TUBE1
509	ARRDC3
510	CEBPG
511	SNORA16A
512	RGS4
513	BLOC1S5-TXNDC5
514	LOC390705
515	EIF2S1
516	KIM-1
517	IL6
518	CXCL2
519	RELA
520	HSD17B11
521	AGPAT3
522	SETD1B
523	HMOX1
524	TF
525	FTL
526	RPL8
527	ATP5MC3
528	TFRC
529	MAFG
530	IL33
531	FTH1
532	SLC40A1
533	TF
534	TFRC
535	FTH1
536	GPX4
537	HAMP
538	HSPB1
539	NFE2L2
540	STEAP3
541	DRD5
542	GPX4
543	DRD4
544	MAP3K5
545	MAPK14
546	SLC2A1
547	SLC2A3
548	SLC2A6
549	SLC2A8
550	SLC2A12
551	GLUT13
552	SLC2A14
553	EIF2AK4
554	EIF2S1
555	ATF4
556	ALOX5
557	ALOX12
558	ALOX15
559	ALOX5
560	ACSF2
561	IREB2
562	GPX4
563	HMGB1
564	HMOX1
565	NFE2L2
566	ELAVL1
567	SLC3A2
568	SLC7A11
569	TFAP2C
570	SP1
571	HBA1
572	NNMT
573	PLIN4
574	HIC1
575	STMN1
576	RRM2
577	CAPG
578	HNF4A
579	NGB
580	YWHAE
581	GABPB1
582	AURKA
583	MIR4715
584	RIPK1
585	PRDX1
586	MIR30B
587	MMP13
588	LRRFIP1
