# Supplementary material for: Development of a ferroptosis-based model to predict prognosis, tumor microenvironment, and drug response for lung adenocarcinoma with weighted genes co-expression network analysis
Source: Front Pharmacol. 2022 Nov 17;13:1072589. doi: 10.3389/fphar.2022.1072589 (PMC9712758; doi:10.3389/fphar.2022.1072589)
Supplement: Supplementary file 5 [file DataSheet2.CSV]

	logFC	logCPM	PValue	FDR	Group	logP
NEUROD4	6.166718999	-1.655321877	2.57E-28	1.18E-25	Upregulated	27.59008477
SPAG11B	4.839105235	-0.83437998	2.20E-17	1.89E-15	Upregulated	16.65835338
SPAG11A	4.537400664	-1.468171232	8.20E-16	5.02E-14	Upregulated	15.0862418
LIPF	4.312189454	-1.104494803	4.27E-25	1.27E-22	Upregulated	24.36914189
WFDC12	4.274037483	1.458372864	1.59E-37	2.92E-34	Upregulated	36.79969003
OR4A16	4.028712671	-3.732226921	3.52E-19	4.11E-17	Upregulated	18.4533869
WFDC5	3.981452139	1.959380611	2.63E-20	3.66E-18	Upregulated	19.58067103
CRISP1	3.909903594	-3.425856864	1.37E-15	8.08E-14	Upregulated	14.86295377
SLC6A5	3.873629913	-2.153586766	3.92E-22	6.95E-20	Upregulated	21.40664078
HRH3	3.841850285	-1.740519603	2.51E-23	5.57E-21	Upregulated	22.60042236
CYP11B1	3.635491822	-3.001550711	8.44E-20	1.10E-17	Upregulated	19.07380307
EPHA5	3.604290264	0.176505714	1.24E-29	6.73E-27	Upregulated	28.90593986
SLC10A2	3.506059736	1.285163641	1.55E-17	1.38E-15	Upregulated	16.81027235
TRIM48	3.431949681	0.795581922	2.53E-10	4.85E-09	Upregulated	9.596388451
NNAT	3.426249034	2.552406437	4.93E-53	4.55E-49	Upregulated	52.307073
BHMT	3.377907694	1.314254552	1.87E-32	1.57E-29	Upregulated	31.72801693
S100G	3.3170535	-2.886096501	7.61E-25	2.23E-22	Upregulated	24.11835316
SPINK4	3.172593604	3.909875249	3.11E-17	2.59E-15	Upregulated	16.5068646
PSKH2	3.127733842	-4.150098003	1.59E-16	1.16E-14	Upregulated	15.79798335
PRM1	3.123411448	-4.155211742	5.96E-17	4.66E-15	Upregulated	16.22446646
GNRH2	3.029254695	-0.420610412	4.06E-35	4.40E-32	Upregulated	34.39180034
FRG2	2.960841636	-3.61116821	5.16E-16	3.37E-14	Upregulated	15.28751152
RTP1	2.935412735	-2.05699073	1.09E-17	1.01E-15	Upregulated	16.96361389
HES3	2.868773096	-4.001410238	6.79E-14	2.77E-12	Upregulated	13.16832719
ACTN3	2.805498523	-1.083434206	3.04E-37	4.31E-34	Upregulated	36.51731017
TEX13B	2.787781999	-3.320849181	5.45E-15	2.84E-13	Upregulated	14.26396495
NEUROD1	2.725958815	2.273020114	1.92E-09	3.00E-08	Upregulated	8.717527228
KLK3	2.690201067	-2.252070601	1.77E-13	6.62E-12	Upregulated	12.75221072
HAND1	2.669148663	-1.008895687	2.53E-17	2.14E-15	Upregulated	16.59620397
PRLHR	2.549546269	-1.501109527	7.59E-11	1.65E-09	Upregulated	10.11959305
CARTPT	2.537648255	-3.739284503	2.04E-11	5.02E-10	Upregulated	10.69078348
PRSS33	2.536096223	-1.05595087	1.05E-16	8.00E-15	Upregulated	15.97722074
ATCAY	2.515857905	-2.243397081	1.36E-21	2.28E-19	Upregulated	20.86563966
UMOD	2.476343498	-2.774997255	1.38E-08	1.75E-07	Upregulated	7.859733638
AMER3	2.414753175	-2.161539081	2.59E-13	9.39E-12	Upregulated	12.58713579
PABPC1L2B	2.367185869	-3.499808536	6.90E-10	1.20E-08	Upregulated	9.160998107
RP11-569G13.3	2.346161247	-3.394077735	2.01E-16	1.43E-14	Upregulated	15.69592277
ZDHHC22	2.335477678	-1.769951173	2.48E-15	1.37E-13	Upregulated	14.60549126
ADAM30	2.313464404	-4.240323207	1.31E-10	2.69E-09	Upregulated	9.884203873
FAM9C	2.307330985	-0.652322788	1.22E-11	3.15E-10	Upregulated	10.91535675
PRSS38	2.30691489	-3.78879273	2.30E-10	4.46E-09	Upregulated	9.638817222
UGT3A1	2.302473417	1.563107801	1.96E-07	1.86E-06	Upregulated	6.707988667
OTOS	2.296962151	-2.181435197	8.88E-10	1.49E-08	Upregulated	9.0516586
HTR1A	2.295357516	-4.072286043	4.53E-10	8.09E-09	Upregulated	9.344377513
SCGB1D1	2.289353033	-4.343503389	1.49E-11	3.79E-10	Upregulated	10.82758142
CYP2A7	2.239826201	-1.722858358	3.20E-18	3.09E-16	Upregulated	17.49467315
MC3R	2.231013697	-3.988943867	1.79E-08	2.19E-07	Upregulated	7.747564977
SPRR2G	2.196903714	-1.265858291	2.38E-07	2.22E-06	Upregulated	6.622810432
APOA1	2.1826788	-0.201116333	5.30E-24	1.36E-21	Upregulated	23.27607484
SEC14L3	2.178504211	-0.356567447	1.09E-20	1.60E-18	Upregulated	19.9624947
HCN1	2.172843935	0.51084908	2.16E-15	1.21E-13	Upregulated	14.66506182
CDH9	2.165293055	-3.694008946	1.97E-08	2.40E-07	Upregulated	7.706195565
OR6T1	2.146899723	-1.947503595	1.70E-07	1.64E-06	Upregulated	6.769813663
PRAMEF14	2.14293773	-4.189478162	1.61E-08	2.00E-07	Upregulated	7.792178993
CALB1	2.135206464	4.018032672	6.16E-11	1.36E-09	Upregulated	10.21016617
CDH16	2.130678723	0.8116458	1.06E-12	3.40E-11	Upregulated	11.97604365
TNP1	2.127941845	-4.155042101	4.03E-08	4.51E-07	Upregulated	7.394290475
CPB2	2.11809063	2.983039442	2.25E-19	2.75E-17	Upregulated	18.64715817
CLCA1	2.107154393	-0.61317713	8.44E-08	8.73E-07	Upregulated	7.073832659
NTSR2	2.107106201	-2.851326351	2.75E-09	4.13E-08	Upregulated	8.561191707
IGF2	2.103383283	7.721674972	3.27E-18	3.14E-16	Upregulated	17.48508657
GPRC6A	2.083451352	-2.563060372	2.84E-10	5.35E-09	Upregulated	9.547413947
SLC7A3	2.077872177	-1.071704831	4.72E-13	1.65E-11	Upregulated	12.3264614
PAGE4	2.059396707	-2.494888757	7.73E-08	8.09E-07	Upregulated	7.111712625
CEACAM8	2.058116304	-0.495598371	2.40E-18	2.39E-16	Upregulated	17.61921961
ARHGAP36	2.05104729	-1.660184318	7.55E-08	7.93E-07	Upregulated	7.122037326
SLC6A2	2.006510717	-0.42704907	8.94E-10	1.50E-08	Upregulated	9.048517464
SCGB3A1	1.988374355	9.010059539	1.23E-14	5.94E-13	Upregulated	13.90864359
STMN4	1.980899042	-3.398103705	1.53E-15	8.81E-14	Upregulated	14.81554444
EDDM3A	1.9472952	-3.380766081	1.84E-18	1.89E-16	Upregulated	17.73461086
GGTLC1	1.946946304	4.273525646	4.89E-23	1.04E-20	Upregulated	22.31110445
SERPIND1	1.942796161	4.250174261	1.32E-17	1.19E-15	Upregulated	16.88074479
GC	1.91062688	1.327903288	9.29E-05	0.000427761	Upregulated	4.03210358
SERPINA7	1.910238132	-3.113783224	2.77E-07	2.52E-06	Upregulated	6.558020731
ELANE	1.904835934	-0.647644295	1.08E-20	1.60E-18	Upregulated	19.96529286
LCE2A	1.904182378	-4.352337152	1.35E-07	1.33E-06	Upregulated	6.871149845
LUZP4	1.899281456	-3.908980442	1.40E-09	2.26E-08	Upregulated	8.852557243
HOXB1	1.895204131	-2.125034718	7.55E-10	1.29E-08	Upregulated	9.121833096
MS4A10	1.89462492	-3.35214289	6.59E-13	2.22E-11	Upregulated	12.18085756
SPINK13	1.894468098	1.261791617	3.89E-17	3.16E-15	Upregulated	16.41023197
FADS6	1.893941252	0.499885596	8.90E-13	2.90E-11	Upregulated	12.05067023
CELF3	1.880076113	1.9421342	2.20E-11	5.36E-10	Upregulated	10.65708045
VSTM2A	1.833496927	-3.05886627	2.07E-07	1.96E-06	Upregulated	6.683088194
RBP3	1.832475363	-2.866407384	2.05E-08	2.48E-07	Upregulated	7.687461691
MYH1	1.831541278	-1.4700207	4.11E-17	3.31E-15	Upregulated	16.38594413
MS4A15	1.831319837	4.546748744	3.34E-15	1.82E-13	Upregulated	14.47638518
ATP11AUN	1.828959065	-0.310144394	2.60E-09	3.94E-08	Upregulated	8.584901358
SPATA16	1.817732841	-3.678627241	1.31E-07	1.30E-06	Upregulated	6.881263877
ELAVL3	1.81658776	-0.849215805	6.29E-10	1.10E-08	Upregulated	9.201452524
STMN2	1.808089752	1.31185917	4.23E-15	2.25E-13	Upregulated	14.3737777
SLC5A7	1.801863251	-0.774984812	1.60E-11	4.03E-10	Upregulated	10.79652698
MEGF11	1.798848152	2.108552939	1.22E-17	1.11E-15	Upregulated	16.91507392
AZU1	1.780025089	0.052368233	5.56E-21	8.62E-19	Upregulated	20.25454639
SPACA1	1.773662314	-4.313648242	3.21E-07	2.87E-06	Upregulated	6.493598708
SLC1A7	1.767441891	5.223845154	1.89E-15	1.07E-13	Upregulated	14.7244396
GPR50	1.730056738	-2.048110287	1.37E-06	1.04E-05	Upregulated	5.863523524
F11	1.724312176	0.535128427	1.06E-15	6.42E-14	Upregulated	14.97395143
NPTX1	1.721524199	5.327631265	9.29E-14	3.71E-12	Upregulated	13.03208567
PENK	1.717221594	1.927989795	5.92E-15	3.04E-13	Upregulated	14.22784386
GOLGA6L6	1.713334038	-4.175384118	2.06E-07	1.95E-06	Upregulated	6.68700242
ATP4A	1.70996419	-1.805104399	9.58E-09	1.27E-07	Upregulated	8.018460885
KCNA1	1.709756978	-1.445929353	3.11E-10	5.84E-09	Upregulated	9.506994145
ZCCHC12	1.698720326	0.835330985	2.42E-18	2.40E-16	Upregulated	17.61562065
HHATL	1.688953514	1.275981737	9.82E-09	1.29E-07	Upregulated	8.007825885
SPATA21	1.662627185	-2.013199643	8.92E-12	2.40E-10	Upregulated	11.04984139
CDC20B	1.653543281	1.655793253	8.19E-11	1.77E-09	Upregulated	10.08670512
RXFP2	1.650805061	-2.749160244	5.91E-12	1.67E-10	Upregulated	11.22871575
CACNG5	1.64738502	-3.527428373	1.19E-09	1.95E-08	Upregulated	8.923463528
TPH2	1.638942685	-3.067401972	2.35E-10	4.53E-09	Upregulated	9.629258424
MEP1A	1.635054988	-0.071715583	2.54E-19	3.04E-17	Upregulated	18.59516615
CBLN1	1.631045682	0.162421851	2.77E-10	5.23E-09	Upregulated	9.558189662
CHGB	1.629740336	5.737230995	8.87E-08	9.14E-07	Upregulated	7.05185783
SOX3	1.62800205	-2.311320074	2.03E-06	1.47E-05	Upregulated	5.692783512
SLC30A10	1.625960538	-1.136398816	1.98E-06	1.44E-05	Upregulated	5.703201804
SFTPC	1.625167695	10.18499376	2.25E-10	4.37E-09	Upregulated	9.648540593
SMR3A	1.616983575	-4.456903362	3.01E-08	3.46E-07	Upregulated	7.521068509
SLC13A2	1.603597185	2.674052371	1.54E-07	1.50E-06	Upregulated	6.813556478
HLF	1.598990647	4.543267002	1.19E-29	6.67E-27	Upregulated	28.9228652
LRIT2	1.591275799	-4.234240463	2.46E-07	2.28E-06	Upregulated	6.609660502
HTN1	1.568416057	-4.377226845	6.21E-06	3.95E-05	Upregulated	5.206668392
CEL	1.566585609	2.491419898	6.32E-12	1.77E-10	Upregulated	11.19936465
HTN3	1.562748097	-4.422341026	3.74E-06	2.53E-05	Upregulated	5.427187232
SCGB1A1	1.562360122	7.517386643	5.85E-09	8.25E-08	Upregulated	8.232961374
TMEM151B	1.560128483	-1.283582732	3.40E-15	1.84E-13	Upregulated	14.46849408
SLC7A14	1.559976023	-1.288902622	1.01E-06	7.91E-06	Upregulated	5.994936974
INSRR	1.556678263	-1.341702419	2.79E-14	1.25E-12	Upregulated	13.55440731
CT47B1	1.556171516	-3.845774354	0.00022352	0.000915583	Upregulated	3.650683293
ACSM2B	1.5486269	-3.358297642	9.33E-10	1.56E-08	Upregulated	9.030098633
AMY1B	1.548104051	-2.490478265	2.15E-10	4.21E-09	Upregulated	9.667005787
DAZL	1.547430278	-2.080816763	1.71E-11	4.31E-10	Upregulated	10.76700997
CSH1	1.544019741	-4.481484926	7.75E-07	6.26E-06	Upregulated	6.110706276
CTXN3	1.538196402	-3.284160172	3.16E-07	2.83E-06	Upregulated	6.499865395
HSD3B2	1.536919346	-3.200756841	2.94E-09	4.39E-08	Upregulated	8.531707196
LRRC55	1.529844597	1.208791096	1.64E-14	7.66E-13	Upregulated	13.78577373
CRHR2	1.528980076	0.449059472	2.24E-15	1.25E-13	Upregulated	14.64896875
CD300LG	1.527383714	-0.335686758	1.39E-13	5.31E-12	Upregulated	12.85756427
ISX	1.504861023	-0.0310646	8.08E-05	0.000378812	Upregulated	4.092763488
ODF1	1.503883814	-4.062854751	1.44E-08	1.82E-07	Upregulated	7.840469843
CCKAR	1.500658503	-2.346862151	2.58E-05	0.000138451	Upregulated	4.588974624
SKOR2	1.500338555	-2.680898569	8.75E-05	0.000405791	Upregulated	4.058095133
VHLL	1.494990506	-4.047788845	2.03E-08	2.45E-07	Upregulated	7.693142321
GPR12	1.487574213	-0.825693661	1.45E-07	1.43E-06	Upregulated	6.837322498
AGTR2	1.484240293	3.177698154	8.19E-09	1.11E-07	Upregulated	8.086785126
APOA5	1.481772131	-2.258488778	3.06E-07	2.75E-06	Upregulated	6.51437266
MAS1L	1.481141557	-3.450148869	1.74E-13	6.55E-12	Upregulated	12.75861123
MACROD2	1.478429837	4.689392519	7.28E-20	9.59E-18	Upregulated	19.13778964
PCDH8	1.475241291	0.759773078	5.40E-05	0.000265467	Upregulated	4.267572615
HOXD1	1.462136075	2.337071884	4.30E-17	3.44E-15	Upregulated	16.36610318
KRT28	1.461692447	-4.121702758	2.07E-05	0.000114202	Upregulated	4.684472826
C4BPA	1.460492802	8.126444874	7.00E-17	5.40E-15	Upregulated	16.15488936
IL37	1.458019767	3.526484571	4.10E-08	4.57E-07	Upregulated	7.386878514
HSD17B6	1.456288057	4.721584044	4.55E-23	9.74E-21	Upregulated	22.34245606
UBE2U	1.454211216	-2.043185123	4.97E-07	4.22E-06	Upregulated	6.30394732
ACTRT2	1.454195357	-4.46887279	9.51E-07	7.48E-06	Upregulated	6.021621175
SCTR	1.449711014	4.58036344	1.04E-16	7.95E-15	Upregulated	15.98127106
SLC6A4	1.449073063	1.613439397	2.28E-12	6.83E-11	Upregulated	11.64157736
HPCAL4	1.435037347	1.679324113	3.05E-14	1.35E-12	Upregulated	13.51638709
PABPC1L2A	1.433696892	-3.90082967	3.16E-05	0.000165553	Upregulated	4.500704817
PDZRN4	1.427892406	-0.259562617	5.19E-15	2.71E-13	Upregulated	14.28480159
HTR4	1.426363269	-2.106004391	3.86E-14	1.65E-12	Upregulated	13.41369488
SLC35G3	1.425973593	-4.186586779	7.52E-08	7.91E-07	Upregulated	7.123680371
LPA	1.416448898	-2.835054179	5.07E-09	7.25E-08	Upregulated	8.294817744
FZD9	1.412583473	1.29045412	1.04E-12	3.36E-11	Upregulated	11.9835393
OR9A4	1.412081457	-3.634002727	8.37E-06	5.16E-05	Upregulated	5.07725829
LGI1	1.405192298	-1.704771779	8.72E-05	0.00040505	Upregulated	4.059246463
SUSD2	1.402344309	7.699428106	1.26E-17	1.15E-15	Upregulated	16.89867499
CHRNA2	1.393429433	-2.934324682	6.51E-11	1.43E-09	Upregulated	10.18636672
LCE2C	1.389048072	-4.459047326	7.14E-05	0.000339104	Upregulated	4.146525284
TNMD	1.388728758	-0.174889714	0.000127081	0.000561332	Upregulated	3.895917891
NR0B2	1.388254683	2.457089525	5.80E-11	1.28E-09	Upregulated	10.23640001
CA7	1.383468435	-2.342919495	4.23E-15	2.25E-13	Upregulated	14.37364079
GDPD2	1.382180982	-0.564189177	2.16E-11	5.28E-10	Upregulated	10.6655256
TTR	1.37886269	1.380191731	8.00E-05	0.000375951	Upregulated	4.096719681
CD177	1.37307229	4.065020417	1.00E-07	1.02E-06	Upregulated	6.999176428
MAEL	1.364248046	1.746984669	6.75E-07	5.54E-06	Upregulated	6.170819151
LRRC36	1.359598491	2.128788389	2.62E-17	2.20E-15	Upregulated	16.58142641
PLA2G1B	1.359437589	2.336103174	2.18E-11	5.32E-10	Upregulated	10.66134701
RXRG	1.349206069	0.676329684	9.32E-14	3.72E-12	Upregulated	13.03041056
GP2	1.349096053	3.123040472	0.001067658	0.003609169	Upregulated	2.971567873
PI15	1.348924434	3.677082586	5.44E-14	2.25E-12	Upregulated	13.26448555
KIR3DX1	1.342127536	-0.412881579	1.49E-08	1.87E-07	Upregulated	7.825989161
CYS1	1.340145612	2.896475571	2.12E-20	3.03E-18	Upregulated	19.67379902
ZMAT4	1.332483229	0.85973481	8.30E-06	5.12E-05	Upregulated	5.080970312
TRIM50	1.331641742	-1.505823495	1.50E-13	5.72E-12	Upregulated	12.82317829
SI	1.331107944	-3.459674392	0.000419745	0.001593995	Upregulated	3.377014113
KCNK16	1.329262182	-2.173751579	1.58E-06	1.18E-05	Upregulated	5.802623455
PCSK1	1.327957052	5.886062629	1.36E-05	7.95E-05	Upregulated	4.865061923
ABCC12	1.313987384	-1.83843085	1.64E-09	2.60E-08	Upregulated	8.78533884
NT5C1A	1.302713922	-1.461666952	3.71E-09	5.44E-08	Upregulated	8.430847329
CSHL1	1.300237576	-4.535129415	3.43E-07	3.05E-06	Upregulated	6.464556318
GRIK3	1.29528465	0.785808126	3.95E-08	4.43E-07	Upregulated	7.403027178
P2RX2	1.294310568	-0.995175427	1.71E-12	5.28E-11	Upregulated	11.76690531
XKR7	1.292273676	-0.00710877	5.25E-05	0.000259606	Upregulated	4.27943349
CA10	1.288036093	1.698181119	2.41E-05	0.000130249	Upregulated	4.618542274
CHIA	1.287410663	4.124394391	1.07E-08	1.39E-07	Upregulated	7.971151346
GALP	1.281316496	-3.935961504	3.38E-05	0.000175533	Upregulated	4.471226304
LEFTY2	1.281148963	0.257811298	8.09E-16	4.99E-14	Upregulated	15.09187422
ADRA1A	1.278006011	-1.439800778	2.15E-10	4.20E-09	Upregulated	9.668343847
TSPYL6	1.274526381	-3.066056175	1.80E-06	1.33E-05	Upregulated	5.744199992
FRMD1	1.270524311	-2.327972904	1.21E-07	1.21E-06	Upregulated	6.918402171
KIAA0408	1.269770725	-1.370606021	7.40E-16	4.61E-14	Upregulated	15.13050779
TNNC2	1.266447569	3.462890534	2.24E-09	3.44E-08	Upregulated	8.649871302
NKX6-2	1.263085596	-3.271068703	2.94E-05	0.000155285	Upregulated	4.532108987
IGFALS	1.261637696	1.734496395	1.39E-13	5.31E-12	Upregulated	12.85760651
DPPA5	1.261559618	-2.984343902	0.00156581	0.004991155	Upregulated	2.805260921
SERPINB10	1.261142144	-2.766020517	1.67E-07	1.61E-06	Upregulated	6.776956159
PTPN13	1.260350715	6.436638999	1.20E-23	2.83E-21	Upregulated	22.9213555
DMBT1	1.260091076	7.863152852	3.39E-09	5.02E-08	Upregulated	8.469688163
HPSE2	1.259752369	0.222747991	1.41E-15	8.26E-14	Upregulated	14.85019776
FTHL17	1.255479979	-0.877179799	0.009124158	0.022647025	Upregulated	2.039807193
PLA2G12B	1.25093074	1.94263697	7.17E-09	9.87E-08	Upregulated	8.144416455
CLDN19	1.250764392	-3.024358575	7.22E-07	5.88E-06	Upregulated	6.141510572
HABP2	1.248867947	4.959016382	4.96E-11	1.12E-09	Upregulated	10.30450666
TAC4	1.247982625	1.021409001	4.10E-10	7.41E-09	Upregulated	9.386921744
ANKRD34C	1.24723105	-3.840334441	2.02E-08	2.45E-07	Upregulated	7.694807892
HMGB4	1.246666895	-4.171205898	0.000278876	0.001114841	Upregulated	3.554588146
RNF113B	1.24464046	-3.594362624	8.40E-09	1.13E-07	Upregulated	8.075834087
SLC22A6	1.243180195	-4.398967983	9.63E-06	5.84E-05	Upregulated	5.016477228
RASGRF1	1.241115697	4.3098849	6.49E-14	2.65E-12	Upregulated	13.1876403
ACOXL	1.239822048	2.522852083	2.17E-21	3.54E-19	Upregulated	20.66405334
ASB11	1.238031557	-0.618651536	3.94E-07	3.45E-06	Upregulated	6.404033454
WIF1	1.235568175	5.448978817	3.55E-07	3.14E-06	Upregulated	6.449410233
GAGE12J	1.232410542	-3.936796422	0.004374831	0.012054815	Upregulated	2.359038685
FABP3	1.230898123	4.369422221	2.56E-18	2.53E-16	Upregulated	17.59117266
TRIM72	1.229883679	1.397662702	4.71E-07	4.04E-06	Upregulated	6.326627545
GFRA1	1.223587396	2.584098881	7.32E-15	3.69E-13	Upregulated	14.13557617
GSG1L	1.218989439	-2.906222211	5.85E-11	1.29E-09	Upregulated	10.23274961
CDSN	1.218714821	-2.555316816	3.07E-10	5.77E-09	Upregulated	9.512330497
CTSH	1.213199875	9.29782296	6.00E-26	2.00E-23	Upregulated	25.22161134
CDKL2	1.212604901	3.679228361	6.30E-21	9.68E-19	Upregulated	20.20076883
TAF7L	1.209359254	-0.033300801	4.64E-08	5.12E-07	Upregulated	7.333119754
TMEM229A	1.208852152	1.090864381	0.000161766	0.000693117	Upregulated	3.791112373
CXCL14	1.207327268	7.600713912	1.67E-08	2.06E-07	Upregulated	7.778148613
FAM228A	1.205407932	-0.426105968	1.59E-10	3.20E-09	Upregulated	9.799272064
C16orf96	1.203217307	-1.096739979	1.73E-17	1.52E-15	Upregulated	16.76192786
SYNDIG1L	1.202529987	0.081192643	5.93E-13	2.01E-11	Upregulated	12.22706836
TMEM132D	1.201436738	1.708120052	4.59E-07	3.96E-06	Upregulated	6.337802272
OTOR	1.201356924	-3.372025986	3.41E-05	0.000176949	Upregulated	4.467124498
MS4A18	1.201037845	-2.93334587	1.96E-06	1.43E-05	Upregulated	5.708807855
DAZ2	1.199053327	-4.520874342	3.67E-05	0.000188743	Upregulated	4.435572637
CD207	1.195473135	3.844664176	3.01E-09	4.49E-08	Upregulated	8.521438446
TRIM60	1.193840507	-4.461009796	0.000117295	0.000523876	Upregulated	3.930721769
KCNA2	1.191975279	-1.322249752	3.61E-13	1.28E-11	Upregulated	12.44266231
DCD	1.187778754	-4.477207341	5.07E-05	0.000251544	Upregulated	4.29513313
TEPP	1.185147007	1.248184191	1.95E-10	3.84E-09	Upregulated	9.71055325
C3orf84	1.183143439	-4.1813588	2.93E-06	2.04E-05	Upregulated	5.532469295
SCGB3A2	1.18254344	8.764666126	2.85E-07	2.59E-06	Upregulated	6.544762523
PLA2G4F	1.182325716	4.005238413	3.95E-18	3.76E-16	Upregulated	17.40311454
MYCN	1.181877841	2.847436879	1.26E-07	1.26E-06	Upregulated	6.899796593
EDDM3B	1.181376342	-4.029307351	1.18E-06	9.12E-06	Upregulated	5.927608578
LCT	1.180036024	0.698517004	3.08E-07	2.77E-06	Upregulated	6.511252694
FLG2	1.179511768	-3.178287344	1.14E-05	6.79E-05	Upregulated	4.943586622
TRIM51	1.178515635	-4.305081784	9.66E-07	7.59E-06	Upregulated	6.01481597
ZSCAN4	1.172811341	-0.905088407	2.84E-08	3.29E-07	Upregulated	7.546753001
STAR	1.172311366	-1.231644602	8.82E-13	2.88E-11	Upregulated	12.05474
LMX1A	1.171115906	-1.732806735	0.000626051	0.002248686	Upregulated	3.20339013
NRSN1	1.167891669	-2.532149381	0.000617079	0.002220784	Upregulated	3.209659493
MS4A13	1.162488229	-4.234998795	0.000336631	0.001318279	Upregulated	3.472846376
FABP12	1.161829272	-4.171403459	1.60E-06	1.19E-05	Upregulated	5.796135323
SCUBE2	1.161119262	4.540697798	1.50E-14	7.05E-13	Upregulated	13.82480611
CYP2F1	1.160204465	0.468056976	4.72E-07	4.04E-06	Upregulated	6.325826298
GPR142	1.16002267	-2.688513482	9.74E-07	7.65E-06	Upregulated	6.011379492
KCNK9	1.158647988	-0.091999884	2.94E-06	2.05E-05	Upregulated	5.531045684
UTS2R	1.158049033	-2.491633952	1.66E-08	2.05E-07	Upregulated	7.779565779
TREML2	1.157746515	0.433672126	2.84E-16	1.95E-14	Upregulated	15.54692506
IRX6	1.156976544	2.456489404	2.19E-08	2.63E-07	Upregulated	7.660464006
LRRK2	1.15650619	6.781970315	2.58E-14	1.16E-12	Upregulated	13.58847629
SLC47A1	1.154660267	4.011622911	4.25E-19	4.87E-17	Upregulated	18.3716838
KCNK10	1.154466262	-0.484118207	1.87E-06	1.37E-05	Upregulated	5.728601609
NTRK2	1.152991142	3.134909044	2.77E-10	5.23E-09	Upregulated	9.557989734
ZNF385B	1.152298134	4.135678014	1.62E-10	3.25E-09	Upregulated	9.791382243
SFTPA1	1.151748759	11.54073224	1.71E-08	2.10E-07	Upregulated	7.767221129
TCERG1L	1.149582151	-0.858200132	8.91E-06	5.45E-05	Upregulated	5.050129231
DMRTB1	1.149463079	-4.005179882	0.001714605	0.005401942	Upregulated	2.76583604
KIF19	1.145625512	2.187369299	3.14E-11	7.37E-10	Upregulated	10.50254519
ESYT3	1.142122401	4.39453638	1.22E-23	2.86E-21	Upregulated	22.91232193
RNF17	1.142101414	-2.206664728	2.04E-07	1.94E-06	Upregulated	6.690084089
ADH1B	1.141974671	5.650518465	1.44E-10	2.93E-09	Upregulated	9.842162486
CTNND2	1.141770738	3.45206727	6.63E-06	4.19E-05	Upregulated	5.178537323
C1orf141	1.137420786	-1.159244311	4.88E-05	0.000243096	Upregulated	4.31135803
ADAMTS8	1.137111201	2.478489922	1.96E-14	9.04E-13	Upregulated	13.70838913
C7	1.136744072	6.620884516	2.29E-14	1.04E-12	Upregulated	13.64032132
OR8D4	1.134409177	-4.526160889	1.67E-05	9.46E-05	Upregulated	4.777968199
CNGA3	1.131137006	3.020086352	2.09E-06	1.51E-05	Upregulated	5.68065632
TRIM63	1.130008838	-1.412026358	3.24E-08	3.70E-07	Upregulated	7.488991743
FGF9	1.129279378	1.650754357	3.15E-10	5.88E-09	Upregulated	9.502076786
ANKRD66	1.128681846	0.316908677	3.36E-07	2.99E-06	Upregulated	6.474221267
MYH6	1.126733871	-2.490858011	3.89E-07	3.41E-06	Upregulated	6.41060415
SFTPA2	1.126706153	11.94899657	2.57E-08	3.02E-07	Upregulated	7.590445767
MYBPHL	1.125303035	2.176216123	1.16E-08	1.49E-07	Upregulated	7.936707321
KLK13	1.123116831	2.940826535	5.13E-06	3.34E-05	Upregulated	5.289624194
SLC2A2	1.122769163	-0.624733798	0.007015658	0.018072892	Upregulated	2.153931592
CYP17A1	1.12175808	-0.59017851	2.76E-12	8.22E-11	Upregulated	11.55923732
KCNB2	1.121127397	-0.93653477	2.29E-05	0.000125158	Upregulated	4.639315047
ITLN2	1.1193472	0.788948504	6.32E-06	4.01E-05	Upregulated	5.199368535
NPPB	1.118603939	-2.930178067	0.000807029	0.002820702	Upregulated	3.093110656
WFIKKN2	1.115383228	-1.793060628	2.97E-11	7.03E-10	Upregulated	10.52697051
SHISA3	1.114791611	4.929620418	6.01E-06	3.85E-05	Upregulated	5.22092003
ADRA2A	1.113387353	4.197116464	7.03E-12	1.94E-10	Upregulated	11.15281068
C1QTNF8	1.113259834	-3.8326398	3.11E-05	0.000163291	Upregulated	4.507545337
MUSK	1.109197348	-1.272114725	1.31E-14	6.24E-13	Upregulated	13.88385851
FCER2	1.108633444	0.543495256	5.54E-11	1.23E-09	Upregulated	10.25677802
KL	1.104870186	2.110177523	1.27E-15	7.52E-14	Upregulated	14.89783305
TAAR1	1.104243021	-3.267745688	0.001058115	0.003581508	Upregulated	2.975466941
MYOZ1	1.10361134	1.21753638	3.47E-16	2.33E-14	Upregulated	15.46008416
CALY	1.102277857	0.927929188	2.58E-05	0.000138596	Upregulated	4.58839195
CTSG	1.101039344	0.647359198	1.32E-12	4.15E-11	Upregulated	11.87969557
ADAD2	1.098386146	-1.465529848	4.17E-07	3.62E-06	Upregulated	6.379897737
FOXI2	1.097005172	-1.776270397	2.42E-07	2.25E-06	Upregulated	6.615865412
DBX1	1.09327667	-3.861178119	0.001335844	0.004359106	Upregulated	2.874244375
GFRA3	1.088387003	4.775021225	4.43E-07	3.83E-06	Upregulated	6.353904554
SLCO4C1	1.084865693	4.342531739	9.72E-14	3.85E-12	Upregulated	13.01216873
RAX	1.084797681	-1.923962155	0.001122546	0.003760243	Upregulated	2.949795956
CYP4B1	1.08386412	6.850708682	9.27E-09	1.23E-07	Upregulated	8.033027506
TMEM252	1.082677687	-1.972880416	1.72E-09	2.72E-08	Upregulated	8.765132198
CMA1	1.080528243	-1.8805695	6.13E-12	1.72E-10	Upregulated	11.21253096
CKM	1.079156277	0.770187392	2.18E-09	3.37E-08	Upregulated	8.661151208
GRP	1.078054014	1.642020523	1.65E-06	1.23E-05	Upregulated	5.782959939
SEZ6	1.076770381	0.385294129	3.20E-05	0.000167294	Upregulated	4.495244663
WNT8A	1.076116548	-4.311844875	5.42E-05	0.000266312	Upregulated	4.266036112
FSCN3	1.07378427	-2.511022879	1.07E-11	2.82E-10	Upregulated	10.96866761
CAMK2B	1.071006149	1.727532691	2.81E-07	2.56E-06	Upregulated	6.551484928
IFITM5	1.070314664	-1.543536132	1.55E-05	8.89E-05	Upregulated	4.809431022
RBFOX1	1.070282765	-0.040570447	0.001533168	0.004903826	Upregulated	2.814410267
SHISA2	1.069863353	4.371997717	5.60E-09	7.93E-08	Upregulated	8.251600064
MAB21L2	1.066871851	-3.508665884	1.48E-08	1.86E-07	Upregulated	7.828691162
SPATA22	1.063690926	-3.079559525	7.07E-06	4.45E-05	Upregulated	5.150309015
SYP	1.062541478	2.417430387	5.53E-13	1.90E-11	Upregulated	12.25733055
GDF10	1.062020219	1.845460245	1.07E-11	2.81E-10	Upregulated	10.97247122
TMEM132C	1.056570956	-0.643045213	7.65E-07	6.19E-06	Upregulated	6.116339233
ATP13A4	1.054780792	5.357058349	1.47E-11	3.75E-10	Upregulated	10.83337927
RSPO2	1.053815795	0.797565119	2.61E-08	3.06E-07	Upregulated	7.584182127
SLC17A3	1.0526563	-2.352228145	2.30E-06	1.65E-05	Upregulated	5.637594893
GLB1L3	1.052539855	4.719879544	1.09E-05	6.53E-05	Upregulated	4.962400796
ZDHHC11B	1.051625423	3.490980933	4.75E-11	1.07E-09	Upregulated	10.32341288
FDCSP	1.048641302	2.415038381	1.22E-07	1.22E-06	Upregulated	6.915035966
CLEC4F	1.0474623	-0.257132953	2.31E-11	5.61E-10	Upregulated	10.63648172
GPR171	1.046955721	2.587213123	1.71E-14	7.97E-13	Upregulated	13.76745103
MS4A6E	1.043794722	-2.256927654	8.22E-07	6.59E-06	Upregulated	6.08494704
CHRM1	1.042493217	-1.648789137	4.20E-07	3.64E-06	Upregulated	6.377249032
MS4A2	1.041334014	2.295256391	4.30E-16	2.85E-14	Upregulated	15.36632334
CALML3	1.04087065	2.249658618	0.001224663	0.00405443	Upregulated	2.91198323
CRYM	1.040714907	4.958571063	5.14E-09	7.33E-08	Upregulated	8.289368493
CHRND	1.040610591	-2.780595599	3.25E-06	2.24E-05	Upregulated	5.487740399
TMEM72	1.039917845	-0.979742256	5.42E-09	7.70E-08	Upregulated	8.265887428
LCN10	1.039788164	-2.250463814	1.53E-09	2.44E-08	Upregulated	8.816022694
TPPP3	1.039031283	5.675012696	3.15E-13	1.13E-11	Upregulated	12.501165
PKLR	1.037431541	-3.094518417	7.87E-06	4.88E-05	Upregulated	5.104144157
KRTAP2-2	1.03711067	-4.483813631	0.000101432	0.000461463	Upregulated	3.993823879
DEFB115	1.03638916	-4.474965586	0.000611248	0.00220195	Upregulated	3.213782502
SLC38A4	1.036196177	1.621492122	9.66E-09	1.27E-07	Upregulated	8.014997293
CDH20	1.036048052	-0.489659308	8.92E-08	9.19E-07	Upregulated	7.049405631
CLDN2	1.035277988	5.816628602	1.53E-05	8.78E-05	Upregulated	4.815710979
PEBP4	1.035054174	4.747462462	2.55E-07	2.35E-06	Upregulated	6.593246205
TMEM132B	1.03425187	-0.256454084	4.12E-10	7.42E-09	Upregulated	9.385596821
GGTLC3	1.033619402	-3.288147899	7.39E-09	1.01E-07	Upregulated	8.131287472
RFX6	1.031442891	-0.387849177	0.003520629	0.010020042	Upregulated	2.453379791
CASR	1.025575743	1.274378827	0.000563014	0.002051844	Upregulated	3.249481185
SFTPD	1.022733535	7.907552495	7.01E-09	9.67E-08	Upregulated	8.154012221
BPIFB3	1.022593231	-4.406440745	0.000641666	0.002298057	Upregulated	3.192690889
TEX26	1.021723859	-1.085551361	4.11E-06	2.75E-05	Upregulated	5.386497302
SLC17A1	1.021515998	-3.068987142	0.000208786	0.000863866	Upregulated	3.680298701
LGI3	1.020597701	2.520864595	5.55E-06	3.60E-05	Upregulated	5.255553803
GCK	1.020520506	-0.813533818	5.43E-09	7.70E-08	Upregulated	8.265345537
KRTAP9-9	1.019106898	-4.528721675	0.000247023	0.001001179	Upregulated	3.607262453
SEC14L6	1.017417804	2.895299316	5.57E-13	1.91E-11	Upregulated	12.25381006
GNAT3	1.016903467	-3.05034172	0.013807909	0.032212631	Upregulated	1.859872075
ASXL3	1.013738253	1.181193664	3.26E-08	3.71E-07	Upregulated	7.487268379
TDRD10	1.013104002	2.736333233	7.22E-11	1.58E-09	Upregulated	10.14136456
TRIM71	1.010865559	0.447205832	6.43E-07	5.32E-06	Upregulated	6.191471286
CYP2A13	1.01050767	-1.544806501	0.000112209	0.000503848	Upregulated	3.949972122
NOTO	1.010303068	-1.230179247	0.000162856	0.000697463	Upregulated	3.788196087
AGER	1.010258712	6.339347175	1.31E-08	1.66E-07	Upregulated	7.883832259
PBOV1	1.008891442	-3.507136957	4.88E-09	7.00E-08	Upregulated	8.311949546
HAS3	1.008376818	5.691017713	2.17E-11	5.30E-10	Upregulated	10.66357089
COL4A3	1.007277992	4.744981	1.77E-13	6.62E-12	Upregulated	12.75127075
FAM135B	1.00568802	-1.013452439	2.07E-06	1.50E-05	Upregulated	5.683604621
GKN1	1.003785142	-1.846433823	0.018844029	0.042010565	Upregulated	1.724826227
UGT2B11	1.002778892	0.651615804	0.004746673	0.012959339	Upregulated	2.323610666
FSD2	1.002502655	-2.307310957	4.13E-11	9.47E-10	Upregulated	10.38364393
FSCN1	-1.000943085	7.052476793	8.86E-19	9.45E-17	Downregulated	18.05243619
NEUROD6	-1.001099011	-4.341841346	0.002985115	0.008704185	Downregulated	2.525038968
PIR	-1.001654234	4.460589054	3.75E-20	5.13E-18	Downregulated	19.42562138
EPS8L3	-1.001785367	3.042690818	0.002078044	0.006374859	Downregulated	2.682345169
NLRP13	-1.003424723	-2.745704376	0.012657339	0.02995294	Downregulated	1.897657601
MOG	-1.004555929	-3.760015718	3.20E-06	2.21E-05	Downregulated	5.494313852
ARL14EPL	-1.005354011	-2.305404363	3.04E-07	2.73E-06	Downregulated	6.517789207
CCK	-1.007304303	-0.954580583	0.000195235	0.000816798	Downregulated	3.709442353
SMOC1	-1.00916438	4.825574241	5.43E-06	3.52E-05	Downregulated	5.265236073
ALDH3B2	-1.010337394	3.928211779	1.12E-11	2.91E-10	Downregulated	10.95236905
KRTAP13-2	-1.011873735	-4.125566119	0.002669571	0.007891436	Downregulated	2.573558471
NQO1	-1.012606069	8.398429728	5.97E-13	2.02E-11	Downregulated	12.22401138
AMBN	-1.013366308	-4.062635853	0.000123454	0.000548201	Downregulated	3.908493345
ALX1	-1.013831652	-1.28663019	0.000270399	0.001084951	Downregulated	3.567994766
RASGEF1C	-1.013909353	-0.266805485	1.07E-05	6.41E-05	Downregulated	4.972024376
CDRT1	-1.014742875	-1.481200341	1.22E-13	4.71E-12	Downregulated	12.91259829
PRR15	-1.015226205	3.549941025	4.13E-09	5.99E-08	Downregulated	8.384241106
SHCBP1L	-1.015467171	-3.735959726	0.000728969	0.002572742	Downregulated	3.137290793
RFPL4B	-1.015784762	-2.991294535	0.002360752	0.007099197	Downregulated	2.626949722
HGD	-1.016006768	4.688961127	1.71E-07	1.64E-06	Downregulated	6.767821974
TENM2	-1.016212065	0.599159338	1.69E-07	1.63E-06	Downregulated	6.771435998
DLX2	-1.017245236	-2.549115284	4.28E-05	0.000216024	Downregulated	4.368538877
PCDH7	-1.018902748	5.033059644	3.14E-13	1.13E-11	Downregulated	12.50254692
GGH	-1.020897416	4.969940334	1.92E-17	1.68E-15	Downregulated	16.71608133
ZIC1	-1.021981154	0.764663246	0.003496759	0.009964395	Downregulated	2.45633435
ZNF729	-1.022573737	-2.98148909	0.004711355	0.012866725	Downregulated	2.326854131
GAGE1	-1.022584329	-1.904533688	0.028421062	0.059518301	Downregulated	1.546359697
UGT1A8	-1.02272928	-0.786878474	0.015379035	0.035314892	Downregulated	1.813070918
KRTAP4-6	-1.025525148	-4.495858766	0.000176888	0.00074955	Downregulated	3.752300606
AMDHD1	-1.025862416	0.784738355	2.63E-11	6.33E-10	Downregulated	10.57991131
NR1H4	-1.027614548	-0.242911773	0.000424901	0.001607942	Downregulated	3.371712494
FAM83F	-1.031316423	3.629480766	4.76E-08	5.24E-07	Downregulated	7.322215752
SLCO1B1	-1.032968532	-1.93969866	0.000465596	0.001742275	Downregulated	3.331990935
GRM1	-1.033189478	-1.876598291	9.70E-13	3.14E-11	Downregulated	12.0131383
C1orf105	-1.033621575	-2.557022804	3.90E-09	5.70E-08	Downregulated	8.408380956
LCE5A	-1.034204075	-4.395594782	9.62E-05	0.000441464	Downregulated	4.016676748
PNCK	-1.03555778	1.077632626	6.50E-08	6.95E-07	Downregulated	7.187366895
KCNA7	-1.036183032	-2.433396023	1.19E-09	1.95E-08	Downregulated	8.923583187
KRT86	-1.036855025	2.293785149	1.44E-15	8.38E-14	Downregulated	14.84149345
CDHR5	-1.038846328	2.116617311	3.78E-05	0.000193518	Downregulated	4.422666749
ANLN	-1.040998112	5.733597658	1.11E-19	1.41E-17	Downregulated	18.95359809
CARD14	-1.04164983	3.563285154	9.78E-14	3.85E-12	Downregulated	13.0095834
GCLM	-1.047940428	5.886983929	2.51E-28	1.18E-25	Downregulated	27.59993908
SLCO4A1	-1.048714027	3.819490908	3.64E-14	1.57E-12	Downregulated	13.43879863
PKP2	-1.04939509	4.441306549	3.96E-12	1.14E-10	Downregulated	11.40272933
TAT	-1.052237625	0.115740707	7.03E-12	1.94E-10	Downregulated	11.15309849
PDZD3	-1.05380349	-0.862080423	2.96E-07	2.67E-06	Downregulated	6.52861423
TMPRSS11F	-1.054162349	-3.725050474	8.04E-05	0.000377138	Downregulated	4.094907586
AKR1C1	-1.055718527	8.28720984	1.46E-05	8.42E-05	Downregulated	4.836485729
C8orf74	-1.055889295	-1.643896216	0.000497981	0.001846967	Downregulated	3.302787253
SLC27A6	-1.056038858	-0.932650517	8.17E-06	5.06E-05	Downregulated	5.087656439
GHRHR	-1.05629778	-3.129139587	3.36E-06	2.31E-05	Downregulated	5.473526594
B4GALNT1	-1.056689412	2.747773055	2.11E-11	5.18E-10	Downregulated	10.67576461
PRAMEF17	-1.056837106	-4.36166196	0.001221701	0.004046785	Downregulated	2.91303495
MSLNL	-1.060475007	2.075192764	3.77E-06	2.55E-05	Downregulated	5.424134015
MMP20	-1.060551614	-3.285286487	6.90E-05	0.000329424	Downregulated	4.160926492
PROKR2	-1.061000023	-4.237809586	0.000167955	0.000716469	Downregulated	3.774808133
LYPD2	-1.061810414	-0.884384601	0.000249699	0.001010693	Downregulated	3.60258269
GABRP	-1.062060758	4.191745164	2.35E-05	0.000127835	Downregulated	4.628778647
NMRK2	-1.062826958	-2.375359724	0.000101335	0.0004612	Downregulated	3.994238998
FAM25C	-1.062972085	-4.530790679	2.80E-05	0.000149086	Downregulated	4.552549553
DLX1	-1.064626456	-1.831795489	1.38E-06	1.04E-05	Downregulated	5.861273346
LGR5	-1.065461983	2.251424117	2.14E-07	2.02E-06	Downregulated	6.668869098
CPN1	-1.065842216	-0.923099567	0.014599736	0.033786284	Downregulated	1.835655005
CPA1	-1.066766194	-2.115349927	9.46E-05	0.000434633	Downregulated	4.024098573
STEAP1B	-1.067651809	0.954637641	1.48E-10	3.01E-09	Downregulated	9.828951842
ZNF488	-1.069037032	0.005906904	7.64E-08	8.00E-07	Downregulated	7.117170203
CBX2	-1.069467089	4.382196018	3.08E-18	3.02E-16	Downregulated	17.51204737
TRIM49C	-1.070083334	-3.974396337	0.000312687	0.001234744	Downregulated	3.504889526
S100P	-1.070720829	8.051200407	4.60E-07	3.96E-06	Downregulated	6.337108496
MYH7	-1.070754022	-1.839682331	1.49E-05	8.58E-05	Downregulated	4.827023392
CLPSL1	-1.070841215	-1.291685189	4.83E-06	3.17E-05	Downregulated	5.315725026
UNC5D	-1.071579988	1.088616041	0.00109052	0.003672315	Downregulated	2.962366213
RIMS2	-1.075375618	1.396447667	4.06E-06	2.73E-05	Downregulated	5.390952799
SPRR1A	-1.075605489	0.608703271	0.000401636	0.001532802	Downregulated	3.396167159
BCL2L10	-1.077493076	-0.141854529	4.31E-10	7.76E-09	Downregulated	9.365286268
DCAF8L1	-1.078053225	-3.414426504	0.003449937	0.009853834	Downregulated	2.462188776
C4orf17	-1.080329374	-4.231491459	1.50E-06	1.13E-05	Downregulated	5.825013424
SOHLH1	-1.081049308	-1.461057086	0.000856016	0.002975561	Downregulated	3.067517941
IFNA1	-1.082890137	-4.255958573	8.67E-05	0.000402715	Downregulated	4.062230124
MORC1	-1.084366209	-3.178831331	0.000979556	0.003344818	Downregulated	3.008970819
IL19	-1.084611075	-2.007915423	8.36E-06	5.16E-05	Downregulated	5.077854888
KIAA1549L	-1.085267073	1.798762882	3.73E-10	6.83E-09	Downregulated	9.42799057
NPSR1	-1.086211544	-0.802990538	2.42E-06	1.72E-05	Downregulated	5.616540089
SLC35D3	-1.086481301	-1.213461178	3.29E-05	0.000171758	Downregulated	4.482507066
CRYGC	-1.086706264	-4.447065755	0.000417064	0.001585117	Downregulated	3.379797636
FAM133A	-1.088002998	2.44183625	0.00013724	0.000601592	Downregulated	3.862519167
RP11-385D13.1	-1.08918655	-2.043268123	9.87E-12	2.63E-10	Downregulated	11.00556656
STC2	-1.089446207	4.466667918	3.16E-17	2.61E-15	Downregulated	16.50063516
OR51B2	-1.090538993	-4.382995895	0.000470171	0.0017569	Downregulated	3.327744169
SOX15	-1.09065967	1.585142723	5.48E-15	2.85E-13	Downregulated	14.26116538
TKTL1	-1.09134957	1.869290151	0.000413734	0.00157357	Downregulated	3.383279028
VSIG10L	-1.093333112	3.626041607	1.19E-12	3.80E-11	Downregulated	11.92404268
MYOM3	-1.094580241	0.359185311	6.09E-11	1.34E-09	Downregulated	10.21525402
IRX4	-1.095400602	-0.68779929	0.001953585	0.006042315	Downregulated	2.709167742
OR51G2	-1.095488426	-4.509296953	0.000164618	0.000703865	Downregulated	3.783522042
HOXD13	-1.09628195	0.048848757	0.005932172	0.01564237	Downregulated	2.22678628
FOXG1	-1.096529058	-0.664026861	0.002185548	0.006651525	Downregulated	2.66043974
GSDMC	-1.10783425	3.188627881	9.59E-14	3.82E-12	Downregulated	13.01815013
ATP2B2	-1.110833659	-1.35665881	2.26E-09	3.47E-08	Downregulated	8.645200078
B3GALT1	-1.114042298	-1.654249979	7.45E-12	2.03E-10	Downregulated	11.12764735
GRAMD1B	-1.114272856	4.079337533	1.63E-12	5.06E-11	Downregulated	11.78669327
KRT16	-1.114953979	4.22855835	9.23E-07	7.28E-06	Downregulated	6.034745461
RAD21L1	-1.115888168	-3.259686682	1.44E-07	1.41E-06	Downregulated	6.842347366
SERPINA4	-1.117460411	1.931870852	0.000460648	0.001726932	Downregulated	3.336630469
NXPH2	-1.120345332	-3.443191864	2.42E-06	1.73E-05	Downregulated	5.615452674
PNLIP	-1.12215133	-2.745404866	0.011809401	0.028214323	Downregulated	1.927772125
MYEOV	-1.123270828	4.53785888	6.29E-08	6.76E-07	Downregulated	7.201020175
SERPINA3	-1.12372569	0.768822256	4.64E-08	5.12E-07	Downregulated	7.33365652
NRG4	-1.124661975	0.746592448	7.82E-13	2.58E-11	Downregulated	12.1066947
RHOXF2	-1.125022726	-3.723255352	0.003990505	0.011163009	Downregulated	2.398972098
VEGFC	-1.127287765	3.485523933	9.55E-23	1.89E-20	Downregulated	22.01990964
ACSM4	-1.127928564	-1.949499493	1.48E-11	3.78E-10	Downregulated	10.82855308
NXPE2	-1.131869842	-2.88926471	7.79E-08	8.14E-07	Downregulated	7.108319918
FAM83A	-1.135317939	7.402382776	2.90E-14	1.29E-12	Downregulated	13.53824739
TMPRSS11E	-1.13584693	3.9837334	2.01E-07	1.91E-06	Downregulated	6.697515338
CDX2	-1.136718107	0.361505152	0.000120412	0.000535595	Downregulated	3.919329562
LEFTY1	-1.138028415	-0.280586489	8.35E-09	1.12E-07	Downregulated	8.078131827
SMIM21	-1.13943502	-4.101628384	0.000293389	0.001165278	Downregulated	3.532555603
RAET1L	-1.140063358	-1.615605808	5.51E-06	3.57E-05	Downregulated	5.258764376
CELA3A	-1.140543114	-3.236766785	0.002565318	0.007626955	Downregulated	2.590858787
CT45A5	-1.141891644	-4.300696334	0.000953957	0.003269165	Downregulated	3.02047109
PTGR1	-1.14420171	6.111087625	3.27E-25	9.90E-23	Downregulated	24.48481193
SEMG1	-1.146378296	-4.085570475	0.000368595	0.001424396	Downregulated	3.433449981
EMX2	-1.147023257	-0.633174208	0.001857097	0.005776835	Downregulated	2.731165346
ARPP21	-1.148779807	-3.519558933	8.25E-07	6.61E-06	Downregulated	6.083296504
PNPLA1	-1.150744323	-1.697417389	1.48E-12	4.63E-11	Downregulated	11.82850622
PKIB	-1.151540523	4.122136916	4.19E-17	3.36E-15	Downregulated	16.37752329
KRT34	-1.153502589	-3.363391188	9.76E-05	0.00044688	Downregulated	4.010409652
NANOS2	-1.157610217	-4.330800114	6.09E-06	3.88E-05	Downregulated	5.215582802
HES2	-1.16142921	2.383926245	2.29E-14	1.04E-12	Downregulated	13.63933329
SLC16A1	-1.16185529	4.849594778	1.01E-18	1.08E-16	Downregulated	17.99364918
PEX5L	-1.164105801	0.712852304	1.59E-08	1.98E-07	Downregulated	7.797414025
PTF1A	-1.164176223	-3.285116509	0.002527896	0.007525725	Downregulated	2.597240844
FGF19	-1.16431943	1.622479537	0.00053685	0.001970518	Downregulated	3.27014669
GJA10	-1.166004025	-4.008390446	0.0002306	0.000941238	Downregulated	3.637140755
F2RL2	-1.166347034	1.724567551	4.10E-13	1.44E-11	Downregulated	12.38754638
GYS2	-1.166367995	-1.77354859	3.93E-10	7.14E-09	Downregulated	9.406097801
BLID	-1.167534284	-3.893752553	2.91E-05	0.000154174	Downregulated	4.536474797
CRABP1	-1.168567764	2.354741196	3.33E-05	0.000173559	Downregulated	4.477241084
CST9	-1.169842559	-4.445432899	0.000130769	0.000576238	Downregulated	3.883496562
TACR3	-1.170879459	-2.003292994	0.000208367	0.000862665	Downregulated	3.681171421
SLCO1B3	-1.172644001	1.618128483	9.89E-05	0.000451392	Downregulated	4.004754935
CLDN8	-1.174279254	2.286385736	2.64E-07	2.42E-06	Downregulated	6.578983448
FSIP2	-1.174619072	1.559196205	2.39E-12	7.12E-11	Downregulated	11.62230881
GABRG2	-1.176287852	-0.854020094	0.00306774	0.008902869	Downregulated	2.513181423
NR0B1	-1.180561429	2.541060329	0.002825352	0.008294749	Downregulated	2.548927382
ARNTL2	-1.182409656	5.271655019	4.32E-21	6.75E-19	Downregulated	20.36431775
HMGA2	-1.183144798	4.272423652	3.47E-06	2.37E-05	Downregulated	5.459406373
GFI1B	-1.183528736	-1.600723384	2.01E-09	3.12E-08	Downregulated	8.69656904
TXNRD1	-1.183654708	8.817367747	2.59E-19	3.08E-17	Downregulated	18.58669411
ERVV-2	-1.184542146	-1.924620669	0.000251297	0.001016712	Downregulated	3.599813147
MAPK4	-1.187548018	2.666001261	2.57E-07	2.36E-06	Downregulated	6.590263173
VNN1	-1.188140566	3.273031167	2.80E-12	8.32E-11	Downregulated	11.55324464
NKX2-5	-1.194767256	-1.694826897	0.000316823	0.001248933	Downregulated	3.499183701
TM4SF4	-1.195450238	5.633603595	6.27E-05	0.000303031	Downregulated	4.202993894
GAD2	-1.19574008	-3.972524797	8.39E-05	0.000391003	Downregulated	4.07636356
TCN1	-1.200143198	5.03154303	1.20E-05	7.10E-05	Downregulated	4.920966003
KIR3DL2	-1.203264347	-1.49076625	1.46E-07	1.43E-06	Downregulated	6.834763083
ZIC5	-1.204850497	-0.466625479	3.73E-05	0.000191661	Downregulated	4.428182636
PLA2G2A	-1.207372167	4.094252166	4.04E-07	3.53E-06	Downregulated	6.39318013
MGAT5B	-1.207716189	1.315075387	1.76E-12	5.37E-11	Downregulated	11.75543496
LYPD1	-1.209823872	2.720207293	7.34E-16	4.60E-14	Downregulated	15.13431608
DNER	-1.210332348	3.188327667	9.60E-10	1.60E-08	Downregulated	9.017505173
CCDC70	-1.210672125	-4.242951777	7.38E-06	4.62E-05	Downregulated	5.132218765
APOB	-1.2107448	0.721618354	2.85E-07	2.58E-06	Downregulated	6.545811861
EIF4E1B	-1.214192378	-0.473610122	0.001285735	0.004230032	Downregulated	2.890848439
AP003419.11	-1.215446887	-3.773828523	1.10E-07	1.11E-06	Downregulated	6.958924789
UGT2B28	-1.21709469	-2.264414782	0.000197463	0.000824605	Downregulated	3.704513616
CHST4	-1.218235756	1.445596164	1.02E-09	1.69E-08	Downregulated	8.99020633
SRXN1	-1.218901422	2.288520892	9.81E-20	1.26E-17	Downregulated	19.00833826
CLCN1	-1.220523852	-1.418703897	1.87E-11	4.67E-10	Downregulated	10.72744647
GBX2	-1.221891392	-1.780200132	2.90E-07	2.63E-06	Downregulated	6.537052212
ONECUT3	-1.222856476	0.886076627	0.000191791	0.00080456	Downregulated	3.717172724
PNPLA5	-1.223801749	-1.252005299	6.86E-05	0.000327708	Downregulated	4.163391586
GCLC	-1.224699897	6.962393393	2.68E-17	2.23E-15	Downregulated	16.5720948
FSTL5	-1.228353936	0.503695714	0.000560266	0.002043044	Downregulated	3.251605516
VSTM2B	-1.230044788	-4.004387578	0.001138293	0.003802629	Downregulated	2.943745901
CACNG8	-1.23051239	-0.248686202	1.27E-12	4.02E-11	Downregulated	11.89613685
TEX37	-1.231973694	-3.667058703	1.27E-05	7.49E-05	Downregulated	4.895160483
SLC2A1	-1.232367485	7.682337025	1.03E-24	2.92E-22	Downregulated	23.98722914
C1QL1	-1.233639324	-0.387124145	6.08E-12	1.71E-10	Downregulated	11.21583768
G6PD	-1.235479114	7.632745036	6.20E-27	2.33E-24	Downregulated	26.20766324
DUXA	-1.237000886	-4.177071362	3.40E-06	2.33E-05	Downregulated	5.468517525
CA9	-1.238006816	4.603340044	2.68E-09	4.03E-08	Downregulated	8.572534686
TMIGD1	-1.245616563	-3.534977087	0.000979661	0.003344818	Downregulated	3.008924018
ZNF280A	-1.246515785	-1.808218169	4.88E-05	0.000243055	Downregulated	4.311548764
TH	-1.247176744	-1.433081455	1.79E-08	2.20E-07	Downregulated	7.746023374
DPRX	-1.249781854	-4.229679927	5.18E-05	0.000256357	Downregulated	4.286068797
UGT1A9	-1.250988815	-3.849907478	0.000286524	0.001141945	Downregulated	3.542839451
FAM83B	-1.251137762	1.404174346	1.58E-08	1.96E-07	Downregulated	7.802644471
SLC15A1	-1.251274535	2.228745105	5.23E-09	7.44E-08	Downregulated	8.281862901
NPW	-1.252165748	2.147975437	1.12E-08	1.46E-07	Downregulated	7.948970016
KCP	-1.256935008	2.447942134	1.09E-16	8.25E-15	Downregulated	15.96158699
AKR1C3	-1.256953668	7.378247986	1.06E-11	2.80E-10	Downregulated	10.97470772
UGT2B7	-1.257299464	0.470588392	6.05E-08	6.52E-07	Downregulated	7.218366963
NOBOX	-1.258410557	-4.360122583	7.96E-05	0.000374237	Downregulated	4.099063792
SPTSSB	-1.258452728	2.581807383	4.18E-08	4.65E-07	Downregulated	7.378493351
SDCBP2	-1.262539549	4.827006093	1.71E-18	1.77E-16	Downregulated	17.76756403
PKD1L2	-1.263826479	2.318680029	1.03E-11	2.73E-10	Downregulated	10.98819237
LEP	-1.263879888	-0.069916268	3.96E-08	4.43E-07	Downregulated	7.402113265
CPA2	-1.264023382	-2.660023436	4.49E-07	3.88E-06	Downregulated	6.348135732
COL4A6	-1.266050319	1.653908754	1.00E-11	2.67E-10	Downregulated	10.99813942
CLDN17	-1.266166104	-4.502530308	7.12E-06	4.47E-05	Downregulated	5.147598923
ZIC4	-1.266174542	-0.868490806	0.000347428	0.001354522	Downregulated	3.459134789
CDKN2A	-1.266199868	4.781723267	1.83E-13	6.81E-12	Downregulated	12.73791005
GDNF	-1.268769709	0.173695927	3.81E-12	1.11E-10	Downregulated	11.41931792
ANO3	-1.271470124	1.650032003	6.86E-12	1.91E-10	Downregulated	11.16362802
MT1A	-1.274150865	1.281822625	1.28E-10	2.63E-09	Downregulated	9.894125198
LAMC2	-1.276311776	8.478411078	5.55E-22	9.65E-20	Downregulated	21.25583119
APCDD1L	-1.279686667	1.493697689	1.85E-11	4.62E-10	Downregulated	10.73318834
MAGEB16	-1.281120443	-1.61777991	0.005381355	0.014413104	Downregulated	2.269108375
WNT16	-1.287335678	1.254239154	1.06E-07	1.08E-06	Downregulated	6.973605729
NPY1R	-1.289679765	1.194745121	4.94E-12	1.41E-10	Downregulated	11.30596783
KIF1A	-1.290579804	5.419957053	4.37E-06	2.91E-05	Downregulated	5.359428732
LRRC66	-1.291562557	0.562172904	3.83E-11	8.84E-10	Downregulated	10.41673771
AGMO	-1.294368806	0.076144425	4.52E-10	8.09E-09	Downregulated	9.344989471
UCHL1	-1.295068909	6.259703521	1.09E-11	2.86E-10	Downregulated	10.96177253
CAGE1	-1.296398781	-2.232914279	1.51E-14	7.06E-13	Downregulated	13.82232994
KCNK2	-1.29750656	0.338970561	8.25E-09	1.11E-07	Downregulated	8.083361818
AXDND1	-1.297623898	-1.402612666	1.34E-15	7.91E-14	Downregulated	14.87451009
BTNL3	-1.309642899	-1.85337145	6.13E-06	3.91E-05	Downregulated	5.212766634
DDX53	-1.312107258	-1.710920918	0.000217438	0.000894645	Downregulated	3.662664737
TRIM49	-1.315126691	-3.690220303	9.74E-05	0.000446005	Downregulated	4.01147708
FIBCD1	-1.315510876	1.946686117	4.71E-14	1.98E-12	Downregulated	13.32739127
SPRR1B	-1.317416544	3.357858609	1.48E-05	8.55E-05	Downregulated	4.828958544
GPR32	-1.318273318	-4.44851775	8.55E-07	6.82E-06	Downregulated	6.068275717
PADI1	-1.318838579	2.612740477	5.54E-07	4.66E-06	Downregulated	6.256199462
PITX3	-1.320919541	-3.038504188	5.70E-13	1.95E-11	Downregulated	12.24383237
MAGEC1	-1.327010541	1.591659647	0.000449567	0.001690531	Downregulated	3.347205099
DPPA3	-1.329107086	-3.545211043	9.75E-07	7.65E-06	Downregulated	6.011210504
GABRA1	-1.329697487	-3.578663269	0.000126319	0.000558366	Downregulated	3.898530961
CCBE1	-1.333703723	3.214463238	3.60E-16	2.40E-14	Downregulated	15.44421678
ZP4	-1.333988083	-4.2991558	0.000208264	0.000862481	Downregulated	3.68138535
SERPINB3	-1.334239821	3.429905785	1.18E-05	6.97E-05	Downregulated	4.929739256
A1CF	-1.335304274	-0.362143289	1.54E-06	1.16E-05	Downregulated	5.812618107
CSRP3	-1.336089475	-3.269690569	4.84E-07	4.14E-06	Downregulated	6.315250856
NCCRP1	-1.336762155	3.27946872	2.69E-10	5.12E-09	Downregulated	9.570855053
RBMY1F	-1.338884566	-4.536586656	8.13E-08	8.46E-07	Downregulated	7.09011036
TRIM16L	-1.342808587	4.206867867	9.58E-22	1.63E-19	Downregulated	21.01877411
C9orf92	-1.343061464	-4.254851157	6.26E-09	8.76E-08	Downregulated	8.203681361
HAO1	-1.345367589	-2.52460322	0.000108141	0.000487599	Downregulated	3.966010572
VIT	-1.345521487	-1.509825614	1.97E-11	4.88E-10	Downregulated	10.70497412
CACNG1	-1.347854004	-2.610184406	2.48E-09	3.78E-08	Downregulated	8.604677451
HTR3B	-1.348135526	-1.211826638	0.00031497	0.001242425	Downregulated	3.501731208
C11orf86	-1.348269368	1.786422444	1.27E-07	1.26E-06	Downregulated	6.897674605
RGS20	-1.349317817	1.099856693	1.64E-17	1.45E-15	Downregulated	16.78506591
TEX36	-1.349632607	-4.115709893	8.92E-07	7.07E-06	Downregulated	6.049744457
S100A9	-1.349923112	8.586022968	2.17E-14	9.93E-13	Downregulated	13.663484
S100A12	-1.352511027	-0.192696546	1.02E-14	5.01E-13	Downregulated	13.99315753
RBM46	-1.354451563	-1.295133544	3.58E-06	2.44E-05	Downregulated	5.445742931
KIAA0319	-1.357148842	3.127433365	4.31E-14	1.83E-12	Downregulated	13.36573824
IL1RL1	-1.358573085	3.024962736	9.77E-14	3.85E-12	Downregulated	13.0099664
ASIC2	-1.358699212	-1.00730694	2.83E-13	1.03E-11	Downregulated	12.54779677
PF4	-1.359569925	-1.205487673	1.54E-13	5.87E-12	Downregulated	12.81134484
COL7A1	-1.363037146	5.016457877	5.84E-19	6.45E-17	Downregulated	18.23371489
TEX19	-1.36425377	-0.169057142	1.64E-06	1.23E-05	Downregulated	5.784127445
NLRP7	-1.364369056	-0.29556019	1.80E-14	8.36E-13	Downregulated	13.74561883
CTSV	-1.364950973	3.271000475	2.53E-22	4.67E-20	Downregulated	21.59607975
EBF3	-1.367003797	0.173662923	9.05E-13	2.95E-11	Downregulated	12.04336848
TMEM196	-1.368621331	-2.370629015	0.000297229	0.001178497	Downregulated	3.526908774
ALPP	-1.369955229	1.893079798	1.47E-09	2.35E-08	Downregulated	8.832667222
TGM5	-1.371708938	-0.7304265	3.00E-11	7.08E-10	Downregulated	10.5229123
KCNJ4	-1.373433282	-3.315096345	3.94E-09	5.74E-08	Downregulated	8.404098903
HHIPL2	-1.375021501	3.454952086	7.80E-10	1.33E-08	Downregulated	9.108071684
ZNF804B	-1.376289303	-4.181258586	7.43E-06	4.64E-05	Downregulated	5.12926989
CGA	-1.383169339	4.068551697	0.000947964	0.003252241	Downregulated	3.023208283
TRIM31	-1.385233457	3.62080905	2.18E-13	7.96E-12	Downregulated	12.66226529
IL1R2	-1.385838121	2.730992502	1.06E-20	1.58E-18	Downregulated	19.97280138
KLRF2	-1.386168124	-2.802496255	4.07E-08	4.55E-07	Downregulated	7.390116139
L1CAM	-1.390791344	2.760176262	1.44E-11	3.70E-10	Downregulated	10.84126188
TSPY3	-1.391696835	-3.931379154	0.001460799	0.004704409	Downregulated	2.835409684
PKHD1L1	-1.395440536	1.48735553	1.21E-13	4.65E-12	Downregulated	12.91839943
CYP24A1	-1.39785944	6.820800091	3.31E-11	7.73E-10	Downregulated	10.47979002
SLC12A3	-1.399187425	-0.161639673	5.89E-16	3.78E-14	Downregulated	15.22984423
KRTAP16-1	-1.399630025	-3.945428376	1.93E-07	1.84E-06	Downregulated	6.715399715
NECAB2	-1.399720007	0.228197376	8.37E-13	2.76E-11	Downregulated	12.07725176
CT45A3	-1.405031326	-4.4213651	1.25E-05	7.38E-05	Downregulated	4.902465856
HTR2C	-1.405751361	-0.366564872	6.90E-05	0.000329424	Downregulated	4.160898438
GPX2	-1.411122049	6.866602974	1.28E-08	1.63E-07	Downregulated	7.892089088
FOXL2NB	-1.411142704	-2.320533686	5.91E-07	4.92E-06	Downregulated	6.228295047
APOBEC1	-1.416574919	-0.062163807	2.92E-06	2.04E-05	Downregulated	5.534292103
BCAN	-1.416843086	1.292207534	2.27E-19	2.75E-17	Downregulated	18.64387737
GJB4	-1.417753485	0.486464469	1.55E-09	2.47E-08	Downregulated	8.810303042
VAT1L	-1.419899509	1.205916291	4.78E-16	3.14E-14	Downregulated	15.32071333
ANXA8L1	-1.424233044	1.156814606	8.63E-14	3.47E-12	Downregulated	13.0638409
WT1	-1.424964011	0.814674091	9.60E-12	2.56E-10	Downregulated	11.01783726
NMUR2	-1.426228969	-1.445499249	9.33E-10	1.56E-08	Downregulated	9.030136316
SBSN	-1.426317307	1.321257627	1.72E-07	1.65E-06	Downregulated	6.765119656
SHOX2	-1.4292953	1.542945375	2.95E-15	1.62E-13	Downregulated	14.52957317
PTPRR	-1.433124111	1.701846055	1.58E-16	1.16E-14	Downregulated	15.80214287
CDHR2	-1.434543249	2.350062284	1.18E-10	2.47E-09	Downregulated	9.927342544
IGF2BP1	-1.441094152	3.268111011	2.71E-07	2.48E-06	Downregulated	6.566451738
KCNV1	-1.443244815	-0.519714155	7.36E-08	7.78E-07	Downregulated	7.133149472
OR4N2	-1.444619521	-4.451395529	6.01E-06	3.85E-05	Downregulated	5.221104065
CPLX2	-1.44639196	5.068319631	8.65E-05	0.000402387	Downregulated	4.062798089
KRT6C	-1.450871665	-0.273577506	1.32E-06	1.01E-05	Downregulated	5.878920492
UBTFL1	-1.451016431	-4.457435597	1.97E-06	1.44E-05	Downregulated	5.705561056
FGF12	-1.452786407	2.093931092	1.89E-16	1.34E-14	Downregulated	15.72465638
SAGE1	-1.453628398	-0.971341082	2.01E-05	0.000111552	Downregulated	4.695900579
GJB5	-1.454948127	1.653525324	7.20E-12	1.99E-10	Downregulated	11.14249308
HRG	-1.455054417	-2.375406651	1.19E-10	2.48E-09	Downregulated	9.923151047
UGT1A6	-1.456330181	3.380082958	2.35E-06	1.68E-05	Downregulated	5.629122532
NOX5	-1.456867065	1.094573586	1.44E-15	8.38E-14	Downregulated	14.84159812
COL9A3	-1.457482378	2.045910321	2.64E-20	3.66E-18	Downregulated	19.57806829
FABP1	-1.460691583	-1.585673226	0.000125087	0.000554114	Downregulated	3.902788977
TRHR	-1.460892332	-4.078755471	3.63E-08	4.09E-07	Downregulated	7.440549593
FOXD1	-1.462265072	0.73651233	4.46E-11	1.02E-09	Downregulated	10.35047112
LINGO2	-1.471753126	-1.032910728	4.45E-10	7.98E-09	Downregulated	9.351685957
FOSL1	-1.471784998	3.920110075	4.68E-22	8.22E-20	Downregulated	21.32985421
LHX1	-1.472104514	0.070765963	7.59E-06	4.73E-05	Downregulated	5.119745228
GJA3	-1.479314988	-0.552825728	5.34E-14	2.22E-12	Downregulated	13.27275623
SPRR2D	-1.479572087	2.098822936	1.89E-06	1.39E-05	Downregulated	5.723149464
SLC3A1	-1.480965885	-0.189319857	1.10E-13	4.28E-12	Downregulated	12.95731946
TNS4	-1.484980955	5.423139689	3.11E-14	1.37E-12	Downregulated	13.50667831
OR51B4	-1.491411853	-3.229863232	3.83E-07	3.36E-06	Downregulated	6.416549976
MMP10	-1.494038894	3.268818116	1.18E-11	3.06E-10	Downregulated	10.9297256
GAST	-1.494130997	-3.438565282	4.13E-06	2.77E-05	Downregulated	5.38409994
MAGEA9	-1.496173976	-3.4735114	0.000286926	0.001142807	Downregulated	3.542230371
NEU2	-1.497954802	-4.399825806	1.04E-07	1.06E-06	Downregulated	6.982019609
MUC17	-1.500896774	1.277391014	0.001319746	0.004319575	Downregulated	2.879509487
MOGAT3	-1.504559564	-2.956328614	1.24E-07	1.24E-06	Downregulated	6.907528118
SPANXA1	-1.510222913	-4.528587949	1.04E-08	1.36E-07	Downregulated	7.983684458
REG1A	-1.510427643	3.212624769	0.000601873	0.00217304	Downregulated	3.220495014
FOXR2	-1.513524844	-3.177560056	0.000641558	0.002298057	Downregulated	3.192764035
SYNPR	-1.517375703	-1.876287017	1.52E-08	1.90E-07	Downregulated	7.817054818
SPINK8	-1.520331096	-3.530622054	2.22E-08	2.66E-07	Downregulated	7.65442998
NEIL3	-1.527613345	2.388165495	2.49E-30	1.64E-27	Downregulated	29.60443726
DKK1	-1.528268648	4.394688252	3.05E-11	7.18E-10	Downregulated	10.5152742
FSHB	-1.529115241	-3.686369539	0.001159656	0.003865591	Downregulated	2.935670751
IFNE	-1.532729821	-1.674004981	2.75E-10	5.21E-09	Downregulated	9.560984438
SLC7A11	-1.539629555	5.615535727	3.90E-23	8.46E-21	Downregulated	22.4088141
GNLY	-1.542305643	4.748570945	7.76E-20	1.02E-17	Downregulated	19.10991949
SLC6A15	-1.548501593	0.75551809	6.98E-07	5.71E-06	Downregulated	6.156447583
ALPI	-1.54925822	-2.728308927	6.52E-05	0.000313639	Downregulated	4.185834122
SH3TC2	-1.549827612	0.14393776	5.62E-23	1.18E-20	Downregulated	22.25034693
MEI4	-1.551443132	-1.17291475	4.26E-08	4.72E-07	Downregulated	7.371059462
A4GNT	-1.5520539	-0.78554308	4.04E-10	7.30E-09	Downregulated	9.394032443
HPD	-1.555364964	0.387086973	5.98E-26	2.00E-23	Downregulated	25.22347639
KRT75	-1.561416281	0.621321425	8.20E-06	5.07E-05	Downregulated	5.086142095
HTR3A	-1.563689118	3.359710989	2.47E-15	1.37E-13	Downregulated	14.60655169
TRIM29	-1.567627272	5.562707306	2.09E-13	7.69E-12	Downregulated	12.68058461
LIN28B	-1.568321562	-0.371020511	0.000126999	0.000561239	Downregulated	3.896198408
AKR1C2	-1.569301718	8.48464826	5.95E-09	8.39E-08	Downregulated	8.225309182
SERPINB2	-1.57147556	0.310693628	3.12E-11	7.33E-10	Downregulated	10.50564536
IGFBP1	-1.575415033	2.070100635	2.71E-07	2.48E-06	Downregulated	6.566782262
OLAH	-1.575761371	-1.218456845	8.16E-15	4.09E-13	Downregulated	14.0883818
MAGEB1	-1.578314957	-1.582914679	0.000284351	0.001134265	Downregulated	3.546145719
VTN	-1.584947712	2.224982678	7.87E-14	3.17E-12	Downregulated	13.1041963
C6orf15	-1.587234385	-0.811805989	1.08E-06	8.37E-06	Downregulated	5.968230549
MAGEB3	-1.593613716	-4.450320587	1.18E-08	1.51E-07	Downregulated	7.929834644
AHSG	-1.596172685	-2.377584048	5.49E-11	1.23E-09	Downregulated	10.26016253
OTOP1	-1.597889213	-3.927677233	3.88E-05	0.000197965	Downregulated	4.411113774
DCAF12L1	-1.598577354	-1.869524486	8.90E-06	5.45E-05	Downregulated	5.050507391
DEFB1	-1.599680233	3.075987586	1.98E-13	7.32E-12	Downregulated	12.70391955
GJB3	-1.604071725	3.872840594	2.45E-17	2.09E-15	Downregulated	16.61081809
ALDH3A1	-1.604161709	6.603714388	1.82E-10	3.61E-09	Downregulated	9.740251867
GPR149	-1.604626956	-4.004789507	2.55E-05	0.000137039	Downregulated	4.593931401
TMEM239	-1.606456931	-4.205039832	3.86E-09	5.64E-08	Downregulated	8.413303932
IQCF1	-1.60676107	-4.07154527	4.64E-09	6.70E-08	Downregulated	8.333036321
OR2W3	-1.615213193	-2.830243667	8.75E-13	2.87E-11	Downregulated	12.05796981
ZNF479	-1.617816851	-4.150848053	4.03E-06	2.71E-05	Downregulated	5.394596871
ANKRD30B	-1.619291746	-3.652522218	2.06E-09	3.20E-08	Downregulated	8.685180127
F9	-1.624043108	-4.318536482	3.64E-06	2.47E-05	Downregulated	5.438752369
GDA	-1.625852664	2.0462649	1.93E-10	3.82E-09	Downregulated	9.713667759
AGXT	-1.631924908	-1.871568261	2.83E-08	3.29E-07	Downregulated	7.547564407
PSAPL1	-1.636548476	0.114561397	1.31E-09	2.13E-08	Downregulated	8.88144519
BPIFB4	-1.637648919	1.261821057	1.29E-07	1.28E-06	Downregulated	6.888916829
COLEC10	-1.641502735	-0.757629791	2.29E-19	2.76E-17	Downregulated	18.63953425
TRPA1	-1.641792981	0.205626473	7.28E-19	7.94E-17	Downregulated	18.13812395
SPX	-1.64272468	1.667050402	8.51E-12	2.29E-10	Downregulated	11.07024515
VCX3B	-1.64315926	-2.99036035	3.39E-09	5.02E-08	Downregulated	8.470293394
EPGN	-1.644531276	-0.668810971	8.53E-12	2.30E-10	Downregulated	11.06883829
LYPD3	-1.645139734	4.458516283	2.67E-24	7.02E-22	Downregulated	23.57406459
ISM2	-1.647544015	-1.251356988	5.79E-13	1.98E-11	Downregulated	12.23727553
HBE1	-1.649512169	-1.206085762	6.79E-08	7.23E-07	Downregulated	7.168091492
C21orf62	-1.666794149	-1.515147053	1.16E-18	1.22E-16	Downregulated	17.93673378
OR1F1	-1.672532969	-3.489874011	3.19E-08	3.64E-07	Downregulated	7.495966867
RIT2	-1.674996086	-4.193451028	1.31E-08	1.66E-07	Downregulated	7.883373539
CT45A10	-1.675641842	-2.164621654	1.55E-05	8.89E-05	Downregulated	4.809497756
EFCAB3	-1.678827428	-4.034282579	2.77E-09	4.16E-08	Downregulated	8.557214721
TRIM58	-1.686099992	-0.543988507	1.96E-17	1.71E-15	Downregulated	16.7067008
UGT2A1	-1.688400939	-1.43948517	1.82E-06	1.34E-05	Downregulated	5.74062477
ART3	-1.689886943	-1.883711152	1.92E-18	1.95E-16	Downregulated	17.71706228
KCNG1	-1.690066963	0.186839967	2.42E-17	2.07E-15	Downregulated	16.61682408
IL20RB	-1.691854345	3.408021415	4.68E-19	5.29E-17	Downregulated	18.32988239
SYCP1	-1.692362311	-4.20570975	1.95E-07	1.86E-06	Downregulated	6.709053748
LRP1B	-1.697155391	-0.278744526	7.06E-12	1.95E-10	Downregulated	11.15117777
MAGEA4	-1.699253467	3.400991209	0.00043014	0.001625768	Downregulated	3.366389974
CLEC2A	-1.702570564	-1.269959019	3.22E-05	0.000168421	Downregulated	4.491641942
CLCA2	-1.711056309	2.192577739	1.72E-12	5.28E-11	Downregulated	11.76474612
TSPY10	-1.717719131	-4.166825363	2.74E-05	0.000146083	Downregulated	4.562014093
FAM25A	-1.718406639	-3.573462121	2.70E-08	3.16E-07	Downregulated	7.568240391
CARD18	-1.721347409	-3.291550886	2.41E-06	1.72E-05	Downregulated	5.618752303
DEFB4A	-1.721449177	-1.064424263	2.67E-08	3.12E-07	Downregulated	7.573858535
HMX2	-1.732404292	-2.476419598	9.97E-08	1.02E-06	Downregulated	7.001370494
WNT7A	-1.732990945	2.156588003	6.33E-15	3.22E-13	Downregulated	14.19851505
PPP2R2C	-1.733707748	3.777660418	5.93E-15	3.04E-13	Downregulated	14.22729431
CYP2B6	-1.734093282	0.934948028	2.67E-08	3.12E-07	Downregulated	7.574119359
TEX13A	-1.735364858	-4.440724288	1.65E-07	1.60E-06	Downregulated	6.781336936
DSC3	-1.737594132	2.811435829	1.71E-12	5.28E-11	Downregulated	11.76675698
IDI2	-1.742801516	-3.720841038	6.84E-13	2.30E-11	Downregulated	12.16475325
LYZL2	-1.745773802	-3.771713646	1.16E-06	9.00E-06	Downregulated	5.933803579
KRTAP29-1	-1.748525075	-3.477558615	9.95E-11	2.12E-09	Downregulated	10.00227995
OTOP2	-1.749791215	-2.867515331	5.67E-09	8.03E-08	Downregulated	8.24622763
TCHH	-1.753448227	1.181064559	3.58E-22	6.51E-20	Downregulated	21.44665973
NIPAL4	-1.754632845	0.567589088	1.13E-22	2.19E-20	Downregulated	21.94818041
KRT17	-1.755466938	7.229309257	2.25E-18	2.28E-16	Downregulated	17.64830977
CRH	-1.76197378	-2.811702515	3.13E-08	3.59E-07	Downregulated	7.504324764
MAGEA9B	-1.761997621	-1.434654197	4.56E-05	0.000229024	Downregulated	4.340788986
C1orf94	-1.762455697	-3.26959987	4.81E-08	5.28E-07	Downregulated	7.318017044
CALN1	-1.772661595	-1.099888239	7.94E-09	1.08E-07	Downregulated	8.100049828
MAGEB2	-1.773491663	1.088784468	2.37E-05	0.000128811	Downregulated	4.624640405
CRNN	-1.775346945	-3.903832376	2.48E-08	2.93E-07	Downregulated	7.606233599
PGA3	-1.776411423	-4.107725137	3.00E-08	3.45E-07	Downregulated	7.523259832
TSPY6P	-1.783797623	-4.353688897	7.18E-07	5.85E-06	Downregulated	6.143782876
NPY5R	-1.786667303	-2.31858992	1.22E-12	3.86E-11	Downregulated	11.9136536
KIR2DL1	-1.790600645	0.156310155	1.22E-08	1.56E-07	Downregulated	7.915042795
SLC39A2	-1.791765654	-2.366167796	7.42E-18	6.94E-16	Downregulated	17.12970251
BSX	-1.792647619	-4.103098757	6.42E-08	6.88E-07	Downregulated	7.192698047
PRG4	-1.793016509	4.784862308	1.19E-14	5.75E-13	Downregulated	13.92419442
HOXA11	-1.798103169	-0.528126243	2.11E-10	4.13E-09	Downregulated	9.676672753
SPRR2F	-1.800819965	-0.453326717	8.06E-08	8.39E-07	Downregulated	7.093769586
SP9	-1.801764042	-1.660092101	4.91E-07	4.19E-06	Downregulated	6.308817714
NWD2	-1.802015552	-3.027093278	8.23E-10	1.39E-08	Downregulated	9.084535705
CALB2	-1.803415465	2.273855804	2.35E-18	2.36E-16	Downregulated	17.62943689
SH2D5	-1.813028933	-0.473737722	9.03E-21	1.36E-18	Downregulated	20.04422925
S100A2	-1.815509892	5.784234049	6.39E-23	1.32E-20	Downregulated	22.19419551
TRIM40	-1.817803364	-2.015243779	1.28E-09	2.08E-08	Downregulated	8.892354133
CA6	-1.824971581	-0.21823747	3.99E-10	7.22E-09	Downregulated	9.399561514
SLC6A19	-1.825737705	-2.129000243	2.94E-08	3.40E-07	Downregulated	7.532009778
IL1A	-1.82888452	1.361957448	1.70E-22	3.16E-20	Downregulated	21.76968978
VCX	-1.835635656	-1.219747784	5.48E-09	7.77E-08	Downregulated	8.261278698
CREG2	-1.835739933	1.044860853	1.25E-22	2.37E-20	Downregulated	21.90391828
TUBA3C	-1.836075943	0.144031763	7.20E-05	0.000341741	Downregulated	4.142602245
KRT83	-1.836430613	-0.223324804	1.50E-14	7.05E-13	Downregulated	13.82437367
DCX	-1.837159925	-2.960444914	7.31E-12	2.01E-10	Downregulated	11.13588796
S100A8	-1.841252525	6.077774024	4.28E-20	5.80E-18	Downregulated	19.36877237
OLIG3	-1.847812852	-2.186493389	3.11E-05	0.000163426	Downregulated	4.507062826
INSL4	-1.850216612	2.576623416	2.49E-06	1.76E-05	Downregulated	5.60394122
PYDC1	-1.852840216	-2.15980059	4.09E-10	7.39E-09	Downregulated	9.388274963
RHOV	-1.85809317	5.213376605	1.42E-31	1.09E-28	Downregulated	30.84719884
HOXA9	-1.866499685	0.063661776	3.74E-22	6.69E-20	Downregulated	21.42763663
GPR78	-1.866529097	-0.466565231	3.43E-28	1.54E-25	Downregulated	27.46480433
UCN2	-1.875144562	-0.719538971	7.16E-23	1.47E-20	Downregulated	22.14491573
MYL2	-1.899906309	-2.73373114	8.10E-15	4.07E-13	Downregulated	14.09161214
FBN2	-1.900725588	3.108181567	3.07E-19	3.63E-17	Downregulated	18.51283772
SERPINB13	-1.906276789	0.382961177	5.36E-08	5.84E-07	Downregulated	7.27073074
OR51B5	-1.9085838	-1.702302506	3.29E-12	9.69E-11	Downregulated	11.48228361
CYP4F11	-1.908802364	3.90403374	8.54E-16	5.22E-14	Downregulated	15.06835237
SERPINB4	-1.918465811	1.340115008	7.34E-10	1.26E-08	Downregulated	9.134146744
NPIPA7	-1.927853061	-4.239558302	1.31E-09	2.12E-08	Downregulated	8.884243133
PSCA	-1.928058646	5.784141717	1.49E-11	3.80E-10	Downregulated	10.82599686
ANXA8	-1.928319288	1.745566937	1.49E-18	1.56E-16	Downregulated	17.82581499
PCK1	-1.930554889	1.749423458	2.61E-08	3.06E-07	Downregulated	7.583826981
SLC13A5	-1.938140753	0.632066342	7.46E-19	8.09E-17	Downregulated	18.12724475
MAGEB6	-1.952055189	-3.636673437	2.64E-09	3.98E-08	Downregulated	8.579031207
PGA5	-1.953498113	-3.329202546	1.76E-12	5.38E-11	Downregulated	11.75395485
QRFPR	-1.975479154	-2.778516302	3.13E-13	1.12E-11	Downregulated	12.50514925
FMR1NB	-1.983135585	-1.567160685	3.90E-08	4.38E-07	Downregulated	7.408671507
SERPINB7	-1.985247086	0.964524394	1.63E-13	6.14E-12	Downregulated	12.78849925
PSG6	-1.990663967	-2.182450231	3.45E-06	2.36E-05	Downregulated	5.462306134
GSX1	-1.991172257	-4.346463024	2.57E-08	3.02E-07	Downregulated	7.590314569
KLK8	-1.994064804	1.695132871	1.01E-09	1.67E-08	Downregulated	8.997717235
PRSS3	-1.995206324	2.149347884	5.75E-17	4.51E-15	Downregulated	16.24044317
LBP	-1.996519351	2.80147621	2.78E-11	6.64E-10	Downregulated	10.55565531
ADH7	-2.018151718	1.587738852	9.00E-12	2.41E-10	Downregulated	11.04582104
PAX2	-2.025803978	-2.117869161	1.72E-09	2.72E-08	Downregulated	8.764823071
KYNU	-2.030034254	5.540606107	2.45E-37	4.10E-34	Downregulated	36.61124465
CASP14	-2.031926195	1.40545317	2.38E-06	1.70E-05	Downregulated	5.622620768
KRT6A	-2.037026049	6.84846877	1.46E-12	4.55E-11	Downregulated	11.83658309
COL11A2	-2.03755104	2.545725232	2.12E-24	5.74E-22	Downregulated	23.67452884
DEFB4B	-2.041773651	-3.784353005	3.14E-08	3.59E-07	Downregulated	7.502785165
PADI3	-2.066826606	2.493208369	1.07E-09	1.76E-08	Downregulated	8.971765726
PROKR1	-2.081360528	-1.21450735	1.74E-19	2.14E-17	Downregulated	18.75844427
KRT6B	-2.084127686	2.570651417	8.23E-13	2.71E-11	Downregulated	12.08482648
UGT1A1	-2.085842346	-1.337392206	9.13E-10	1.53E-08	Downregulated	9.03971191
REG1B	-2.088800935	-3.452010341	3.90E-07	3.41E-06	Downregulated	6.409373258
TMPRSS11D	-2.102565833	-0.356150762	1.16E-16	8.70E-15	Downregulated	15.93499345
SPACA7	-2.113820374	-4.187498156	7.47E-11	1.63E-09	Downregulated	10.12689217
C8A	-2.131773477	0.550824694	5.22E-13	1.80E-11	Downregulated	12.28227358
BARHL2	-2.150172584	-2.981878146	4.30E-09	6.22E-08	Downregulated	8.366541477
EVX1	-2.154898453	-1.978542597	4.19E-13	1.46E-11	Downregulated	12.37814317
ACTL8	-2.163976904	0.510099583	4.83E-09	6.95E-08	Downregulated	8.315606183
C10orf99	-2.165358054	-2.393968857	1.46E-08	1.83E-07	Downregulated	7.836855739
KLHL1	-2.16577132	-4.129186846	7.30E-09	1.00E-07	Downregulated	8.136954187
PAH	-2.185311564	2.46849709	4.05E-15	2.17E-13	Downregulated	14.3923047
ARL14	-2.187804331	2.013814554	1.84E-15	1.05E-13	Downregulated	14.7347304
SGCZ	-2.195827193	-3.883174378	4.99E-10	8.86E-09	Downregulated	9.301960859
KCTD4	-2.197052492	-2.983453625	1.38E-15	8.11E-14	Downregulated	14.85992206
FETUB	-2.197601664	-1.550566026	1.63E-13	6.14E-12	Downregulated	12.7882995
CGB8	-2.205873688	-3.042389875	7.45E-12	2.03E-10	Downregulated	11.12768242
ZNF679	-2.206918603	-3.30925163	4.43E-08	4.91E-07	Downregulated	7.35340672
CIDEC	-2.212223685	-0.125399496	5.80E-16	3.74E-14	Downregulated	15.23689211
SPHKAP	-2.217027219	-2.126020534	3.38E-14	1.47E-12	Downregulated	13.47123875
KLK6	-2.238049727	3.315941655	1.14E-14	5.54E-13	Downregulated	13.94384092
KRT31	-2.247115854	-1.416657618	7.22E-09	9.91E-08	Downregulated	8.141507499
KNG1	-2.247763192	-0.208841972	1.18E-14	5.72E-13	Downregulated	13.92717081
LY6G6C	-2.248524377	-1.218987343	1.12E-23	2.73E-21	Downregulated	22.9488612
SMCP	-2.248696876	-4.222544375	1.50E-08	1.88E-07	Downregulated	7.823185465
CYP4F3	-2.266577967	3.66912366	5.48E-19	6.09E-17	Downregulated	18.26113621
NLRP10	-2.272292522	-4.002881183	1.14E-12	3.63E-11	Downregulated	11.94430537
RNASE7	-2.272815834	-1.542385518	8.70E-20	1.12E-17	Downregulated	19.06048034
PNLIPRP3	-2.278617879	-1.867321276	1.60E-10	3.21E-09	Downregulated	9.797239158
GUCA2B	-2.284746362	-0.57363799	1.07E-08	1.39E-07	Downregulated	7.971841046
CACNG7	-2.288548975	-3.166764874	5.13E-14	2.14E-12	Downregulated	13.29028261
UGT1A10	-2.296801007	1.171883982	7.26E-08	7.69E-07	Downregulated	7.139261932
ABCC2	-2.308132373	4.61668414	3.91E-21	6.17E-19	Downregulated	20.40753529
BNC1	-2.309047236	0.849618575	1.44E-17	1.30E-15	Downregulated	16.84048699
ZNF735	-2.358281845	-4.241768238	2.00E-11	4.93E-10	Downregulated	10.70000739
ADIPOQ	-2.359652045	-2.622474132	1.30E-09	2.11E-08	Downregulated	8.885022612
REG3G	-2.363510608	-3.817447015	5.22E-09	7.43E-08	Downregulated	8.282558306
SPRR3	-2.372281642	1.883341809	2.89E-12	8.57E-11	Downregulated	11.53843568
CEACAM7	-2.373237612	3.687177926	4.51E-20	6.06E-18	Downregulated	19.34614775
PAQR9	-2.380199313	-3.180878476	1.08E-12	3.45E-11	Downregulated	11.9681761
CLCA4	-2.412244197	-0.444227879	4.99E-19	5.57E-17	Downregulated	18.30203429
POPDC3	-2.426332235	1.340859128	4.51E-27	1.85E-24	Downregulated	26.34565224
SCGB2A2	-2.42765523	-3.174773152	2.10E-08	2.53E-07	Downregulated	7.677923372
AADACL3	-2.430828061	-4.27178161	3.16E-12	9.30E-11	Downregulated	11.50050105
TAC1	-2.441364817	2.340161373	2.40E-07	2.23E-06	Downregulated	6.620161192
HTR3E	-2.448849641	-2.657304589	1.87E-15	1.07E-13	Downregulated	14.72763647
HMX3	-2.45898951	-3.763000031	7.52E-10	1.29E-08	Downregulated	9.12397504
CPA4	-2.461579267	0.279928827	1.57E-25	5.00E-23	Downregulated	24.80325664
PIRT	-2.473017401	-2.42631069	7.93E-12	2.16E-10	Downregulated	11.10058676
POU3F3	-2.481524363	-1.070996142	6.78E-11	1.48E-09	Downregulated	10.16851875
IGFL1	-2.496113827	0.132774943	4.06E-17	3.28E-15	Downregulated	16.39130203
RSPO3	-2.501772118	3.64040443	5.00E-38	1.03E-34	Downregulated	37.30062562
AKR1B10	-2.534253805	6.32455566	5.73E-17	4.51E-15	Downregulated	16.24151947
SERPINB5	-2.53954243	4.204017862	8.61E-25	2.48E-22	Downregulated	24.06516098
VAX1	-2.578539636	-1.937911401	4.66E-12	1.33E-10	Downregulated	11.3320207
IRS4	-2.592725985	-1.943764814	1.64E-16	1.19E-14	Downregulated	15.78572899
GABRA2	-2.596040026	0.135638392	3.16E-18	3.08E-16	Downregulated	17.50059771
KRT20	-2.602060733	4.480547586	3.30E-10	6.12E-09	Downregulated	9.481062696
GLRA2	-2.616870984	-3.651983266	4.19E-19	4.83E-17	Downregulated	18.37770779
OR1N2	-2.631450857	-3.546458263	3.14E-12	9.27E-11	Downregulated	11.50256548
PRR9	-2.636027126	-3.354412029	2.91E-11	6.91E-10	Downregulated	10.53617983
AKR1B15	-2.636519727	2.167643008	1.14E-26	4.20E-24	Downregulated	25.94314256
SPRR4	-2.638025354	-4.283922637	1.46E-13	5.58E-12	Downregulated	12.83491648
PSG1	-2.67178626	-0.097995001	2.79E-08	3.25E-07	Downregulated	7.554297591
GCG	-2.674096358	1.539292025	1.27E-07	1.26E-06	Downregulated	6.89764247
GLP2R	-2.68379062	0.450967215	5.18E-27	2.03E-24	Downregulated	26.28592268
SYT10	-2.686986231	-2.810946334	3.82E-17	3.12E-15	Downregulated	16.41738838
KRTDAP	-2.696578871	-1.057260332	5.66E-27	2.17E-24	Downregulated	26.24702223
CRYGD	-2.709275106	-4.069166948	1.05E-12	3.38E-11	Downregulated	11.97957526
SPRR2E	-2.710730873	-0.498773308	1.05E-10	2.22E-09	Downregulated	9.978294224
APCS	-2.726501511	-2.945325048	5.80E-10	1.02E-08	Downregulated	9.236809818
C20orf141	-2.727704988	-3.179549618	2.14E-20	3.03E-18	Downregulated	19.66985257
TFAP2B	-2.767139543	0.736690504	5.98E-14	2.46E-12	Downregulated	13.22335091
KRT33A	-2.787754152	-2.208001437	1.94E-09	3.03E-08	Downregulated	8.712098741
TRIML2	-2.788669603	-2.91271516	1.64E-20	2.36E-18	Downregulated	19.7851623
TECRL	-2.824356857	-4.264876491	7.47E-14	3.03E-12	Downregulated	13.12649052
S100A7	-2.843203855	2.106327223	6.01E-15	3.08E-13	Downregulated	14.22135999
S100A7A	-2.850082265	-1.308176302	1.70E-12	5.26E-11	Downregulated	11.76986601
TSPY1	-2.858828488	-3.668170757	9.33E-10	1.56E-08	Downregulated	9.030307694
EN1	-2.862559484	-1.951679272	1.16E-24	3.24E-22	Downregulated	23.93612438
SPRR2B	-2.864865628	-3.214345518	3.13E-10	5.86E-09	Downregulated	9.504189805
TSPY2	-2.865345852	-3.386480523	1.10E-09	1.81E-08	Downregulated	8.958230441
REG4	-2.865825928	6.163730977	2.03E-11	5.02E-10	Downregulated	10.69182005
DSG3	-2.870576915	2.170583656	7.83E-19	8.44E-17	Downregulated	18.10619987
FOXI1	-2.90176534	-0.323372497	1.17E-19	1.47E-17	Downregulated	18.93033365
CERS3	-2.906196603	-0.650097238	2.04E-21	3.36E-19	Downregulated	20.68961557
MMP27	-2.91081748	-3.303182191	7.31E-13	2.44E-11	Downregulated	12.13593242
RHAG	-2.934536483	-3.354975609	2.09E-15	1.18E-13	Downregulated	14.6797206
SLC1A6	-2.948249117	-1.103078484	7.30E-24	1.82E-21	Downregulated	23.13638967
KRT81	-2.96765497	4.785295738	2.41E-28	1.17E-25	Downregulated	27.61746288
CRISP3	-2.98097307	1.675405001	5.57E-20	7.39E-18	Downregulated	19.25424572
PRORY	-3.027348883	-3.36181875	1.24E-10	2.57E-09	Downregulated	9.906035883
MUCL1	-3.033059266	1.187674291	3.87E-26	1.37E-23	Downregulated	25.41218957
LCE3E	-3.039899515	-4.061511761	2.32E-16	1.63E-14	Downregulated	15.63379198
LGALS13	-3.043358179	-3.387429049	8.75E-10	1.47E-08	Downregulated	9.057891581
PSG3	-3.064472495	0.483073599	4.49E-11	1.02E-09	Downregulated	10.34810565
AFP	-3.06493593	-1.333472337	1.25E-25	4.05E-23	Downregulated	24.90225447
SPRR2A	-3.093376802	0.698994444	3.23E-17	2.64E-15	Downregulated	16.49136083
KRT9	-3.103210086	-3.421738125	3.75E-24	9.75E-22	Downregulated	23.4254544
MYPN	-3.109220358	-0.664307877	1.17E-31	9.37E-29	Downregulated	30.93235142
NKX2-3	-3.16703651	-0.25872846	4.40E-29	2.19E-26	Downregulated	28.35673779
HOXA13	-3.176974659	0.089676466	2.22E-20	3.13E-18	Downregulated	19.65327605
PSG9	-3.182750364	-2.259228549	2.92E-16	2.00E-14	Downregulated	15.53476349
CPB1	-3.19284792	1.312071944	4.00E-27	1.68E-24	Downregulated	26.39811957
ADH4	-3.199748268	-0.567117017	2.55E-34	2.36E-31	Downregulated	33.5926583
FABP7	-3.210740772	2.392268223	2.63E-21	4.22E-19	Downregulated	20.57944969
HSD3B1	-3.219496494	-2.420995681	1.98E-15	1.12E-13	Downregulated	14.7030567
PI3	-3.251265373	4.231515278	2.71E-37	4.17E-34	Downregulated	36.56662948
NKX2-6	-3.255741213	-3.94245628	3.33E-14	1.46E-12	Downregulated	13.47729438
PRDM9	-3.272999864	-2.220849103	1.84E-16	1.33E-14	Downregulated	15.73465528
UGT1A7	-3.285483386	-1.794141934	1.19E-22	2.28E-20	Downregulated	21.92608398
MYOD1	-3.292181556	-3.72846325	4.76E-17	3.77E-15	Downregulated	16.3223078
UPK1B	-3.307141937	3.878683718	9.61E-21	1.44E-18	Downregulated	20.01742534
TLX3	-3.314401565	-3.038415756	4.72E-19	5.30E-17	Downregulated	18.32617076
KCNJ18	-3.32677777	-1.031047615	1.22E-15	7.26E-14	Downregulated	14.91464572
RPE65	-3.356850166	-1.904167222	9.43E-30	5.43E-27	Downregulated	29.02536067
DPPA2	-3.384481256	-1.822748665	1.18E-11	3.07E-10	Downregulated	10.9272962
LCE3D	-3.38574053	-3.260768701	4.54E-14	1.92E-12	Downregulated	13.34300503
CDH22	-3.402289706	-0.38407219	5.03E-36	5.79E-33	Downregulated	35.29855995
SSX3	-3.412204997	-3.368678731	1.61E-13	6.10E-12	Downregulated	12.7926353
NTSR1	-3.438628976	1.580500342	1.75E-32	1.53E-29	Downregulated	31.7580282
CRCT1	-3.450423666	-2.190295758	6.05E-17	4.71E-15	Downregulated	16.21813165
ZP2	-3.499750013	-0.113266807	1.67E-27	7.35E-25	Downregulated	26.7763604
TCHHL1	-3.543216409	-2.574620383	3.20E-18	3.09E-16	Downregulated	17.49525323
CEACAM18	-3.558612668	-3.053639529	9.24E-15	4.59E-13	Downregulated	14.03429644
SLC17A6	-3.577336217	-3.787780219	3.09E-16	2.10E-14	Downregulated	15.51013848
SPIC	-3.584716356	-1.378287157	1.75E-31	1.29E-28	Downregulated	30.75582614
FGF5	-3.597557443	0.036532635	3.17E-31	2.25E-28	Downregulated	30.49860788
RPTN	-3.677987453	-2.493787258	3.59E-23	7.89E-21	Downregulated	22.44439068
CYP4F8	-3.69316603	-2.491479551	6.07E-26	2.00E-23	Downregulated	25.21708844
KRT14	-3.700707439	3.796787121	9.76E-35	1.00E-31	Downregulated	34.01054807
RHCG	-3.727563309	1.828353965	8.34E-47	2.56E-43	Downregulated	46.07894894
SHISA9	-3.752364593	0.256551974	2.92E-30	1.79E-27	Downregulated	29.53509257
KLK5	-3.778145179	2.209316132	4.01E-26	1.40E-23	Downregulated	25.39682172
GLRA4	-3.871641329	-2.470617876	4.14E-29	2.18E-26	Downregulated	28.38327336
DKK4	-3.925995931	1.198524028	1.43E-21	2.37E-19	Downregulated	20.8453888
SPANXD	-3.94193367	-2.605032221	2.50E-17	2.12E-15	Downregulated	16.6025163
HDGFL1	-3.963986051	-3.219504171	1.17E-23	2.81E-21	Downregulated	22.93103868
VSX2	-4.001688253	-1.482028454	2.90E-30	1.79E-27	Downregulated	29.53789478
GPR26	-4.031539893	-0.754854143	2.45E-25	7.52E-23	Downregulated	24.61144115
PRAC1	-4.05657349	-3.627232976	1.13E-19	1.43E-17	Downregulated	18.94660913
FGF3	-4.069181697	-2.260267703	2.64E-24	7.02E-22	Downregulated	23.57839248
CLVS2	-4.13252945	-1.584120485	1.22E-20	1.77E-18	Downregulated	19.9145509
OR14A16	-4.154476678	-4.008918558	1.06E-21	1.79E-19	Downregulated	20.97594592
NTS	-4.189698013	6.073526416	4.31E-29	2.19E-26	Downregulated	28.36578681
CRP	-4.20443764	-0.874205854	5.37E-37	7.08E-34	Downregulated	36.2697141
FAM9A	-4.235546564	-3.333325805	9.16E-22	1.58E-19	Downregulated	21.03797893
KPRP	-4.321768642	-3.215651489	2.55E-21	4.13E-19	Downregulated	20.59300932
PSG7	-4.351519805	-3.432559385	7.53E-23	1.53E-20	Downregulated	22.12307606
PSG8	-4.351775521	-1.917922809	8.05E-19	8.62E-17	Downregulated	18.0944303
GUCA1C	-4.513963349	-3.815495903	3.60E-22	6.51E-20	Downregulated	21.44348328
CGB5	-4.577036883	1.055675882	2.04E-26	7.36E-24	Downregulated	25.69115989
MSTN	-4.758620552	1.729198868	1.26E-59	2.33E-55	Downregulated	58.89809414
PSG2	-5.003937245	-2.784364792	5.10E-27	2.03E-24	Downregulated	26.29210946
ITLN1	-5.045402795	5.153655816	1.33E-46	3.50E-43	Downregulated	45.87621071
CTCFL	-5.15444584	-0.260426747	6.41E-52	3.94E-48	Downregulated	51.19290027
DEFA6	-5.190513798	-2.432152516	1.29E-24	3.56E-22	Downregulated	23.88801055
SPANXC	-5.286220283	-2.512117572	4.66E-30	2.77E-27	Downregulated	29.33157328
NPY	-5.569870845	2.950283188	2.36E-27	1.01E-24	Downregulated	26.62647227
LRRC38	-5.718584351	1.344080809	1.10E-50	5.09E-47	Downregulated	49.9572068
INS	-5.761067203	-1.901813897	1.66E-25	5.19E-23	Downregulated	24.77941912
TM4SF20	-6.120358028	1.81151998	1.19E-49	4.38E-46	Downregulated	48.92558894
PSG4	-6.487654345	1.728058641	1.69E-34	1.64E-31	Downregulated	33.77215272
VGLL2	-6.550443259	0.91514677	1.82E-36	2.23E-33	Downregulated	35.74043342
DEFA5	-6.89931115	1.703790694	5.76E-24	1.46E-21	Downregulated	23.23936685
PSG11	-7.033550583	-1.379330187	4.92E-31	3.36E-28	Downregulated	30.30773242
PSG5	-7.380016016	0.968586728	8.49E-43	1.96E-39	Downregulated	42.07133103
